# Supplementary material for: Large-Scale Discovery and Characterization of Protein Regulatory Motifs in Eukaryotes
Source: PLoS One. 2010 Dec 29;5(12):e14444. doi: 10.1371/journal.pone.0014444 (PMC3012054; doi:10.1371/journal.pone.0014444)
Supplement: Data S1 — A catalogue of all motifs discovered by FIRE-pro (1.65 MB XLS) [file pone.0014444.s017.xls]

## Sheet: All FIRE-pro motifs
Run	Bins	Run Details	Motif	Z-score	Known Match	Match details	Pos. Bias	Best Domain	Best Domain pval	Domain Overlap Z-score	Best GO term	Motif-Motif Interaction?	Mutual information (MI)	Robustness
protein_40_YPR119W	2	CLB2: B-type cyclin involved in cell cycle progression; activates Cdc28p to promote the transition from G2 to M phase; accumulates during G2 and M, then targeted via a destruction box motif for ubiquitin-mediated degradation by the proteasome	SP.[RK]	312	SP.[RK]	CDK kinase substrate motif	Y	Pkinase	0.0001	-3.5	cell cycle (1e-16)	Y	0.0552	10
protein_40_YBR160W	2	CDC28: Catalytic subunit of the main cell cycle cyclin-dependent kinase (CDK); alternately associates with G1 cyclins (CLNs) and G2/M cyclins (CLBs) which direct the CDK to specific substrates	SP.[RK]	295.251	SP.[RK]	CDK kinase substrate motif	Y	Pkinase	0.0001	-3.5	cell cycle (1e-17)	Y	0.0528	10
yeast-256_GO-0016462	2	pyrophosphatase activity	G.GK[TS]	227	SG.G	Glycosaminoglycan attachment site		ABC_tran	1e-19	4.5	nucleoside-triphosphatase activity (1e-11)	Y	0.0471	10
yeast-238_GO-0017111	2	nucleoside-triphosphatase activity	G.GK[ST]	221	SG.G	Glycosaminoglycan attachment site		AAA	1e-18	5.5	nucleoside-triphosphatase activity (1e-11)	Y	0.0477	10
yeast-335_GO-0016772	2	transferase activity, transferring phosphorus-containing groups	[KVY][LIY].DFG	205				Pkinase	1e-85	8.1	protein kinase activity (1e-85)		0.0461	10
yeast-335_GO-0016772	2	transferase activity, transferring phosphorus-containing groups	H.D[LIC]K	197				Pkinase	1e-09	8.5	protein kinase activity (1e-09)		0.0443	10
yeast-335_GO-0016772	2	transferase activity, transferring phosphorus-containing groups	H[RCW]D[ILMV]	168				Pkinase	1e-90	8.3	protein kinase activity (1e-90)	Y	0.0381	10
protein_40_YAR019C	2	CDC15: Protein kinase of the Mitotic Exit Network that is localized to the spindle pole bodies at late anaphase; promotes mitotic exit by directly switching on the kinase activity of Dbf2p	H[RQS]D[ILM]K	167			Y	Pkinase	1e-29	5.4	protein kinase activity (1e-24)	Y	0.0175	10
protein_40_YDL153C	2	SAS10: Component of the small (ribosomal) subunit (SSU) processosome required for pre-18S rRNa processing; essential nucleolar protein that, when overproduced, disrupts silencing	H[RCS]D[ILV]K	165				Pkinase	1e-27	4.8	protein kinase activity (1e-24)		0.0165	10
protein_40_YNL272C	2	SEC2: Guanyl-nucleotide exchange factor for the small G-protein Sec4p, located on cytoplasmic vesicles; essential for post-Golgi vesicle transport	[HVY]RD[LIM]K	154				Pkinase	1e-30	5	protein kinase activity (1e-31)	Y	0.0168	10
yeast-1974_GO-0005634	2	nucleus	K[KRP].K	154	K[KR].[KR]	Nuclear localization motif		Zn_clus	1e-07	6.4	nuclear lumen (1e-10)		0.0316	10
yeast-685_GO-0016740	2	transferase activity	H[RCG]D[ILMV]K	151				Pkinase	1e-09	8.7	protein kinase activity (1e-97)		0.0326	10
protein_40_YAR019C	2	CDC15: Protein kinase of the Mitotic Exit Network that is localized to the spindle pole bodies at late anaphase; promotes mitotic exit by directly switching on the kinase activity of Dbf2p	[KLY][ILY].DFG	148			Y	Pkinase	1e-28	4.9	protein kinase activity (1e-28)		0.015	10
yeast-685_GO-0016740	2	transferase activity	[KVY][LIV].DFG	148				Pkinase	1e-89	8	protein kinase activity (1e-88)		0.0326	10
yeast-238_GO-0017111	2	nucleoside-triphosphatase activity	[WFL]D..GQ[EDP]	136	D..G	motif that binds phosphate in GDP and GTP binding proteins		Ras	1e-37	2.7	GTPase activity (1e-38)		0.0199	10
protein_40_YNL272C	2	SEC2: Guanyl-nucleotide exchange factor for the small G-protein Sec4p, located on cytoplasmic vesicles; essential for post-Golgi vesicle transport	[KVE][ILV].DFG	136				Pkinase	1e-28	4.5	protein kinase activity (1e-29)		0.014	10
yeast-335_GO-0016772	2	transferase activity, transferring phosphorus-containing groups	Y.[ASG]PE	132	E.Y.[QSG]	Protease TEV		Pkinase	1e-89	7.4	protein kinase activity (1e-85)	Y	0.0296	10
yeast-335_GO-0016772	2	transferase activity, transferring phosphorus-containing groups	D[ILMV]W[SAQ]	132	PWDLW	LIG_Clathr_ClatBox_2		Pkinase	1e-85	8	protein kinase activity (1e-88)	Y	0.029	10
protein_40_YDL153C	2	SAS10: Component of the small (ribosomal) subunit (SSU) processosome required for pre-18S rRNa processing; essential nucleolar protein that, when overproduced, disrupts silencing	DFG[LSF][ACV]	131				Pkinase	1e-23	4.4	protein kinase activity (1e-23)		0.0142	10
yeast-1074_GO-0044428	2	nuclear part	DE[EDK][ED]	131	YDE[PDV]	SH2 ligand for Nck1 and Nck2 (Tyr must be phosphorylated)	Y				nuclear lumen (1e-09)	Y	0.0258	10
protein_40_YNL186W	2	UBP10: Ubiquitin-specific protease that deubiquitinates ubiquitin-protein moieties; may regulate silencing by acting on Sir4p; involved in posttranscriptionally regulating Gap1p and possibly other transporters; primarily located in the nucleus	[RSL]D[LIV]KP	129	DALDL	14-3-3 binding motif in ExoS		Pkinase	1e-28	3.9	protein kinase activity (1e-25)		0.0142	10
yeast-335_GO-0016772	2	transferase activity, transferring phosphorus-containing groups	[ILMV]K..N[ILV]L	129				Pkinase	1e-83	7.9	protein kinase activity (1e-85)	Y	0.029	10
yeast-335_GO-0016772	2	transferase activity, transferring phosphorus-containing groups	KP.N[IVL][LMF]	128				Pkinase	1e-72	6.6	protein kinase activity (1e-68)		0.0283	10
ubiquitin_peng2003	2	ubiquitin_peng2003	L..[LDS]A	125			Y	IBN_N	1e-05	-0.4	Golgi apparatus (1e-08)		0.0211	10
yeast-1433_GO-0006139	2	nucleobase, nucleoside, nucleotide and nucleic acid metabolism	K[KRH].K	124	K[KR].[KR]	Nuclear localization motif		Helicase_C	1e-06	-1.9	DNA metabolism (1e-11)	Y	0.0268	10
protein_40_YNL186W	2	UBP10: Ubiquitin-specific protease that deubiquitinates ubiquitin-protein moieties; may regulate silencing by acting on Sir4p; involved in posttranscriptionally regulating Gap1p and possibly other transporters; primarily located in the nucleus	KP.N[LIV][LM]	123			Y	Pkinase	1e-25	3.8	protein kinase activity (1e-22)	Y	0.0122	10
protein_40_YJR059W	2	PTK2: Putative serine/threonine protein kinase involved in regulation of ion transport across plasma membrane; enhances spermine uptake	RR.[SHP]	122	[KR]R	CLV_PCSK_KEX2_1					phosphotransferase activity, alcohol group as acceptor (0.01)		0.0218	10
protein_40_YDL153C	2	SAS10: Component of the small (ribosomal) subunit (SSU) processosome required for pre-18S rRNa processing; essential nucleolar protein that, when overproduced, disrupts silencing	K[LIV].D[FW]G	121				Pkinase	1e-23	4.2	protein kinase activity (1e-20)	Y	0.0127	10
protein_40_YNL186W	2	UBP10: Ubiquitin-specific protease that deubiquitinates ubiquitin-protein moieties; may regulate silencing by acting on Sir4p; involved in posttranscriptionally regulating Gap1p and possibly other transporters; primarily located in the nucleus	K..D[FWP]G	121				Pkinase	1e-27	4.9	protein kinase activity (1e-23)	Y	0.0133	10
matsuyama_nucleolus	2	matsuyama_nucleolus	KK.[KR][KRS]	119	K[KR].[KR]	Nuclear localization motif		Helicase_C	0.001	-1.2	nucleolus (1e-98)		0.0291	10
yeast-335_GO-0016772	2	transferase activity, transferring phosphorus-containing groups	W[SAQ].G[CVI]	117			Y	Pkinase	1e-79	7.4	protein kinase activity (1e-75)	Y	0.0273	10
yeast-661_GO-0050789	2	regulation of biological process	N[NSE]N[SNV]	111				Zn_clus	1e-06	-1.1	regulation of metabolism (1e-09)		0.0229	10
yeast-335_GO-0016772	2	transferase activity, transferring phosphorus-containing groups	W[SA][LVC]G	111	WA.G[SH][LF]M	BOMBESIN PATTERN		Pkinase	1e-68	7.2	protein kinase activity (1e-62)	Y	0.025	10
yeast-335_GO-0016772	2	transferase activity, transferring phosphorus-containing groups	RD[LIV][KT]	111	MR[DE][IL]	TUBULIN_B_AUTOREG PATTERN		Pkinase	1e-86	7.8	kinase activity (1e-85)	Y	0.0236	10
protein_40_YDL153C	2	SAS10: Component of the small (ribosomal) subunit (SSU) processosome required for pre-18S rRNa processing; essential nucleolar protein that, when overproduced, disrupts silencing	W[SAG].G[ICV]	109				Pkinase	1e-25	4.4	protein kinase activity (1e-25)		0.0116	10
yeast-593_GO-0031981	2	nuclear lumen	DE[DEK][DEI]	107	YDE[PDV]	SH2 ligand for Nck1 and Nck2 (Tyr must be phosphorylated)	Y				nuclear lumen (1e-18)		0.0222	10
yeast-648_GO-0050791	2	regulation of physiological process	N[SNE]N[SNV]	105				Zn_clus	1e-06	-1.1	regulation of metabolism (1e-09)		0.0223	10
protein_40_YAR019C	2	CDC15: Protein kinase of the Mitotic Exit Network that is localized to the spindle pole bodies at late anaphase; promotes mitotic exit by directly switching on the kinase activity of Dbf2p	W[SAG][LCI]G	104				Pkinase	1e-26	5.1	protein kinase activity (1e-24)	Y	0.0118	10
protein_40_YDL153C	2	SAS10: Component of the small (ribosomal) subunit (SSU) processosome required for pre-18S rRNa processing; essential nucleolar protein that, when overproduced, disrupts silencing	Y[RMA][AS]PE	103	SP	ERK1, ERK2 Kinase substrate motif	Y	Pkinase	1e-19	3.6	kinase activity (1e-17)	Y	0.012	10
protein_40_YGL105W	2	ARC1: Protein that binds tRNA and methionyl- and glutamyl-tRNA synthetases (Mes1p and Gus1p), delivering tRNA to them, stimulating catalysis, and ensuring their localization to the cytoplasm; also binds quadruplex nucleic acids	K[ILV].[DCG]FG	103				Pkinase	1e-20	4.7	protein kinase activity (1e-20)	Y	0.0103	10
yeast-256_GO-0016462	2	pyrophosphatase activity	TA.Q[ERV][RED]	101			Y	Ras	1e-30	2.5	GTPase activity (1e-26)	Y	0.0141	10
protein_40_YGL245W	2	GUS1: Glutamyl-tRNA synthetase (GluRS), forms a complex with methionyl-tRNA synthetase (Mes1p) and Arc1p; complex formation increases the catalytic efficiency of both tRNA synthetases and ensures their correct localization to the cytoplasm	[HYA]RD[ILMV]K	101	[AG]R	Protease matriptase protease site		Pkinase	1e-29	5.4	protein kinase activity (1e-26)		0.013	10
yeast-1074_GO-0044428	2	nuclear part	[KRN]KR[KSR]	99	KR	CLV_PCSK_PC1ET2_1		Bromodomain	0.001	-1.1	nuclear lumen (1e-91)	Y	0.0208	10
yeast-752_GO-0016787	2	hydrolase activity	G.GK[TSH]	99	SG.G	Glycosaminoglycan attachment site		AAA	1e-19	5.5	nucleoside-triphosphatase activity (1e-10)	Y	0.0208	10
yeast-335_GO-0016772	2	transferase activity, transferring phosphorus-containing groups	[IVW]W..G[VCI]	99	[FW]W	EH(3) EF hand domain binding motif of EPS15, Class II		Pkinase	1e-56	6.9	protein kinase activity (1e-53)	Y	0.0221	10
yeast-1547_GO-0043283	2	biopolymer metabolism	K[KRN].K	98	K[KR].[KR]	Nuclear localization motif		Helicase_C	1e-05	-1.8	DNA metabolism (1e-12)		0.0203	10
protein_40_YAR019C	2	CDC15: Protein kinase of the Mitotic Exit Network that is localized to the spindle pole bodies at late anaphase; promotes mitotic exit by directly switching on the kinase activity of Dbf2p	GT..[WY][MRI]A	98	[ST]FCGT.[ED]Y	PDK1 phosphorylation motif		Pkinase	1e-13	4.2	kinase activity (1e-11)		0.0105	10
protein_40_YNL272C	2	SEC2: Guanyl-nucleotide exchange factor for the small G-protein Sec4p, located on cytoplasmic vesicles; essential for post-Golgi vesicle transport	[KN]P.N[LIF]L	97				Pkinase	1e-18	3.9	protein kinase activity (1e-18)	Y	0.0105	10
protein_40_YAR019C	2	CDC15: Protein kinase of the Mitotic Exit Network that is localized to the spindle pole bodies at late anaphase; promotes mitotic exit by directly switching on the kinase activity of Dbf2p	Y.[ASF]PE	96	E.Y.[QSG]	Protease TEV		Pkinase	1e-25	4	protein kinase activity (1e-23)		0.0121	10
protein_40_YJL164C	2	TPK1: cAMP-dependent protein kinase catalytic subunit; promotes vegetative growth in response to nutrients via the Ras-cAMP signaling pathway; inhibited by regulatory subunit Bcy1p in the absence of cAMP; partially redundant with Tpk2p and Tpk3p	R[RK].S	96	R[KER].S	PKC epsilon kinase substrate motif						Y	0.0174	10
protein_40_YNL272C	2	SEC2: Guanyl-nucleotide exchange factor for the small G-protein Sec4p, located on cytoplasmic vesicles; essential for post-Golgi vesicle transport	[LIM]K..N[ILF]L	95				Pkinase	1e-25	4.6	protein kinase activity (1e-25)	Y	0.0118	10
yeast-685_GO-0016740	2	transferase activity	Y.[ASQ]PE	95	E.Y.[QSG]	Protease TEV		Pkinase	1e-81	7.3	protein kinase activity (1e-77)	Y	0.0205	10
protein_40_YAR019C	2	CDC15: Protein kinase of the Mitotic Exit Network that is localized to the spindle pole bodies at late anaphase; promotes mitotic exit by directly switching on the kinase activity of Dbf2p	[ILA]K..N[IVC]L	94				Pkinase	1e-20	4	protein kinase activity (1e-15)		0.0103	10
yeast-462_GO-0019222	2	regulation of metabolism	N[NEI]N	93				Zn_clus	1e-09	-1.4	regulation of metabolism (1e-27)	Y	0.0196	10
matsuyama_ER	2	matsuyama_ER	FF[TLG]	93	[FYWS][RK].GFF.R	INTEGRIN_ALPHA PATTERN		MFS_1	0.001	0.4	endoplasmic reticulum part (1e-31)	Y	0.0227	10
yeast-299_GO-0005730	2	nucleolus	[KVA]K..K[KRH]	92	KR	CLV_PCSK_PC1ET2_1		Helicase_C	0.01	-1	nucleolus (1e-11)	Y	0.0189	10
protein_40_YFR024C-A	2	LSB3: Protein containing a C-terminal SH3 domain; binds Las17p, which is a homolog of human Wiskott-Aldrich Syndrome protein involved in actin patch assembly and actin polymerization	[PQ]P..P[PTM]R	92	P..P	SH3 general ligand,					actin cytoskeleton organization and biogenesis (1e-05)		0.0104	10
protein_40_YNL272C	2	SEC2: Guanyl-nucleotide exchange factor for the small G-protein Sec4p, located on cytoplasmic vesicles; essential for post-Golgi vesicle transport	W[SGA].G[CVI]	91				Pkinase	1e-25	4.3	protein kinase activity (1e-25)		0.0106	10
protein_40_YNL186W	2	UBP10: Ubiquitin-specific protease that deubiquitinates ubiquitin-protein moieties; may regulate silencing by acting on Sir4p; involved in posttranscriptionally regulating Gap1p and possibly other transporters; primarily located in the nucleus	W[SA].G[CVI]	91				Pkinase	1e-25	4.4	protein kinase activity (1e-25)		0.0108	10
yeast-335_GO-0016772	2	transferase activity, transferring phosphorus-containing groups	[GA][LVG].YLH	91	Y[LI]	SH2 ligand for PLCgamma1 N-term.)group 3(phospho-peptide)		Pkinase	1e-24	4.5	protein kinase activity (1e-24)		0.0148	10
protein_40_YGL105W	2	ARC1: Protein that binds tRNA and methionyl- and glutamyl-tRNA synthetases (Mes1p and Gus1p), delivering tRNA to them, stimulating catalysis, and ensuring their localization to the cytoplasm; also binds quadruplex nucleic acids	[HYE]RD[ILM]K	90				Pkinase	1e-22	4.7	protein kinase activity (1e-20)	Y	0.01	10
protein_40_YPL093W	2	NOG1: Putative GTPase that associates with free 60S ribosomal subunits in the nucleolus and is required for 60S ribosomal subunit biogenesis; constituent of 66S pre-ribosomal particles; member of the ODN family of nucleolar G-proteins	GR..[RKA][AGL]G	89	[AG]R	Protease matriptase protease site		DEAD	1e-08	-1.6	RNA helicase activity (1e-07)		0.0088	10
yeast-436_GO-0031323	2	regulation of cellular metabolism	N[NEI]N	89				Zn_clus	1e-08	-1.3	regulation of cellular metabolism (1e-26)	Y	0.0195	10
yeast-1062_GO-0016020	2	membrane	L[LAF]G	89	LLG	Beta2-Integrin binding motif		Mito_carr	1e-06	0.3	intrinsic to membrane (1e-67)	Y	0.018	10
protein_40_YAR019C	2	CDC15: Protein kinase of the Mitotic Exit Network that is localized to the spindle pole bodies at late anaphase; promotes mitotic exit by directly switching on the kinase activity of Dbf2p	[MRI][AM]PE	89				Pkinase	1e-20	4.5	protein kinase activity (1e-17)		0.0099	9
yeast-685_GO-0016740	2	transferase activity	D[ILMV]W[SAQ]	89	PWDLW	LIG_Clathr_ClatBox_2		Pkinase	1e-76	7.8	protein kinase activity (1e-79)	Y	0.0189	10
yeast-470_GO-0006259	2	DNA metabolism	KR.[KRM]	87	KR	CLV_PCSK_PC1ET2_1		BRCT	0.01	-1.4	DNA metabolism (1e-23)		0.0177	10
yeast-335_GO-0016772	2	transferase activity, transferring phosphorus-containing groups	Y[CY]..G[DSE]L	87				Pkinase	1e-13	3	protein kinase activity (1e-13)		0.0111	10
protein_40_YAR019C	2	CDC15: Protein kinase of the Mitotic Exit Network that is localized to the spindle pole bodies at late anaphase; promotes mitotic exit by directly switching on the kinase activity of Dbf2p	D[IL]..EN[VIL]	87	KEN	LIG_APCC_KENbox_2		Pkinase	1e-15	3.7	kinase activity (1e-12)	Y	0.0084	10
yeast-685_GO-0016740	2	transferase activity	W[SAQ].G[CVI]	87			Y	Pkinase	1e-75	7.6	protein kinase activity (1e-72)	Y	0.019	10
yeast-462_GO-0019222	2	regulation of metabolism	[SAQ]S..[NSP]S	86	S..[ST]	Casein Kinase I consensus phosphorylation site (N-term Ser must first be phosphorylated)		Zn_clus	1e-09	-0.9	regulation of metabolism (1e-19)		0.0169	10
yeast-335_GO-0016772	2	transferase activity, transferring phosphorus-containing groups	G[TSN]..Y[ILMV]A	86	Y[VLTFIC]	LIG_SH2_STAT5		Pkinase	1e-34	5.3	protein kinase activity (1e-34)		0.0167	10
yeast-255_GO-0007028	2	cytoplasm organization and biogenesis	[KVQ]K..K[KRH]	85	KR	CLV_PCSK_PC1ET2_1		DEAD	0.001	-0.9	cytoplasm organization and biogenesis (1e-10)	Y	0.0177	10
yeast-255_GO-0042254	2	ribosome biogenesis and assembly	[KVQ]K..K[KRH]	85	KR	CLV_PCSK_PC1ET2_1		DEAD	0.001	-0.8	cytoplasm organization and biogenesis (1e-10)	Y	0.0177	10
yeast-376_GO-0019219	2	regulation of nucleobase, nucleoside, nucleotide and nucleic acid metabolism	N[NEI]N	84				Zn_clus	1e-08	-1.4	regulation of nucleobase, nucleoside, nucleotide and nucleic acid metabolism (1e-24)	Y	0.0173	10
yeast-217_GO-0007046	2	ribosome biogenesis	[KVQ]K..K[KRH]	84	KR	CLV_PCSK_PC1ET2_1		DEAD	0.0001	-1.2	ribosome biogenesis (1e-10)	Y	0.018	10
protein_40_YAR019C	2	CDC15: Protein kinase of the Mitotic Exit Network that is localized to the spindle pole bodies at late anaphase; promotes mitotic exit by directly switching on the kinase activity of Dbf2p	KP[EQA]N[IVF]	84	FKPY	TLA binding motif in Brinker transcription factor for binding TLA domain in Groucho		Pkinase	1e-16	3.4	kinase activity (1e-13)	Y	0.0086	10
protein_40_YKL014C	2	URB1: Nucleolar protein required for the normal accumulation of 25S and 5.8S rRNAs, associated with the 27SA2 pre-ribosomal particle; proposed to be involved in the biogenesis of the 60S ribosomal subunit	[TEA]RE[LH]A	84	[AG]R	Protease matriptase protease site	Y	DEAD	1e-06	3.5	ATP-dependent RNA helicase activity (1e-07)	Y	0.0092	10
oshea_nucleolus	2	oshea_nucleolus	[KAV]K..K[KRH]	84	KR	CLV_PCSK_PC1ET2_1					nucleolus (1e-76)		0.0166	10
matsuyama_ER	2	matsuyama_ER	I..[FLT]F	84	D..SII.FF	CK I delta kinase phosphorylation site (peptide screen)					endoplasmic reticulum part (1e-33)	Y	0.0202	10
protein_40_YPR119W	2	CLB2: B-type cyclin involved in cell cycle progression; activates Cdc28p to promote the transition from G2 to M phase; accumulates during G2 and M, then targeted via a destruction box motif for ubiquitin-mediated degradation by the proteasome	E.E[DKY]	83	Y.E.E	Src phosphorylation site		PH	0.001	-1.2	cell cycle (1e-15)		0.0152	10
protein_40_YNL186W	2	UBP10: Ubiquitin-specific protease that deubiquitinates ubiquitin-protein moieties; may regulate silencing by acting on Sir4p; involved in posttranscriptionally regulating Gap1p and possibly other transporters; primarily located in the nucleus	[ILMV]W..G[VCI]	82				Pkinase	1e-23	4.4	protein kinase activity (1e-23)	Y	0.0094	10
protein_40_YIL035C	2	CKA1: Alpha catalytic subunit of casein kinase 2, a Ser/Thr protein kinase with roles in cell growth and proliferation; the holoenzyme also contains CKA2, CKB1 and CKB2, the many substrates include transcription factors and all RNA polymerases	ED..[EVK][EDQ]	82							nuclear lumen (1e-11)		0.0152	10
yeast-335_GO-0016772	2	transferase activity, transferring phosphorus-containing groups	[LIR]K.[EQW]N	81	[VILAFP]K.E	Motif recognized for modification by SUMO-1		Pkinase	1e-58	6.2	transferase activity, transferring phosphorus-containing groups (1e-86)	Y	0.0168	10
yeast-685_GO-0016740	2	transferase activity	[LIM]K..N[ILV]L	81			Y	Pkinase	1e-76	8	protein kinase activity (1e-77)	Y	0.0175	10
yeast-661_GO-0050789	2	regulation of biological process	Q[QHD]Q	80	GQDQTKQQI	43_KD_POSTSYNAPTIC PATTERN		zf-C2H2	0.0001	0	regulation of metabolism (1e-09)		0.0165	10
matsuyama_ER	2	matsuyama_ER	L..F[LFI]	80				MFS_1	0.001	0.9	endoplasmic reticulum part (1e-31)	Y	0.0198	10
protein_40_YBR160W	2	CDC28: Catalytic subunit of the main cell cycle cyclin-dependent kinase (CDK); alternately associates with G1 cyclins (CLNs) and G2/M cyclins (CLBs) which direct the CDK to specific substrates	E.E[KDY]	79.392	Y.E.E	Src phosphorylation site		Pkinase	0.001	0	cell cycle (1e-19)	Y	0.0139	10
matsuyama_ER	2	matsuyama_ER	I...[LFY]F	79	L...I...[IL]	Corepressor nuclear box motif binds to nuclear receptors		MFS_1	1e-06	1.4	endoplasmic reticulum part (1e-17)	Y	0.0192	10
protein_40_YBR160W	2	CDC28: Catalytic subunit of the main cell cycle cyclin-dependent kinase (CDK); alternately associates with G1 cyclins (CLNs) and G2/M cyclins (CLBs) which direct the CDK to specific substrates	V..[TSP]P	78.07	[ST]P	LIG_WW_4		Pkinase	1e-05	-1.7	site of polarized growth (1e-11)	Y	0.0141	10
yeast-341_GO-0045449	2	regulation of transcription	N[NEI]N	78				Zn_clus	1e-09	-1.3	regulation of transcription (1e-23)	Y	0.0164	10
yeast-238_GO-0017111	2	nucleoside-triphosphatase activity	TA..E[RED][FY]	78				Ras	1e-33	2.6	GTPase activity (1e-30)	Y	0.0119	10
protein_40_YDL153C	2	SAS10: Component of the small (ribosomal) subunit (SSU) processosome required for pre-18S rRNa processing; essential nucleolar protein that, when overproduced, disrupts silencing	K[PV].N.L	78				Pkinase	1e-17	3.6	protein kinase activity (1e-14)		0.0099	10
yeast-335_GO-0016772	2	transferase activity, transferring phosphorus-containing groups	[ILV]G.G[SAT]F	78	G[GA]G[ASC][FY]S.K[DE]	ADOMET_SYNTHETASE_2 PATTERN	Y	Pkinase	1e-36	5.2	protein kinase activity (1e-36)		0.0159	10
yeast-335_GO-0016772	2	transferase activity, transferring phosphorus-containing groups	[YW][RMI].PE	78	[IVL].Y[FM].P	SHP2 N-terminal SH2 domain binding motif		Pkinase	1e-65	6.7	protein kinase activity (1e-59)	Y	0.0176	10
yeast-504_GO-0006350	2	transcription	N[NTP]N[NAP]	77	PNAY	CrkII motif in C-terminal SH3 domain required for Abl activation	Y	Zn_clus	0.001	-0.7	transcription (1e-10)		0.0159	10
yeast-312_GO-0006414	2	translational elongation	D[VM].F[GQ]	77			Y	Ribosomal_60s	1e-11	1.6	translational elongation (1e-21)	Y	0.01	10
yeast-685_GO-0016740	2	transferase activity	K[PTA].N[ILMV]L	77				Pkinase	1e-62	7.3	protein kinase activity (1e-65)	Y	0.0165	10
yeast-1939_GO-0003824	2	catalytic activity	HRD[ILMV][KIP]	77	[LIVMF]PCHR[LIVMF][LIVMF]	MGMT PATTERN		Pkinase	1e-82	7.8	protein kinase activity (1e-83)		0.0161	10
protein_40_YOR061W	2	CKA2: Alpha' catalytic subunit of casein kinase 2, a Ser/Thr protein kinase with roles in cell growth and proliferation; the holoenzyme also contains CKA1, CKB1 and CKB2, the many substrates include transcription factors and all RNA polymerases	D[EDC][ESH]D	77	DEHD	Protease Caspase 1 /ICE					RNA elongation from RNA polymerase II promoter (1e-09)		0.0148	10
yeast-1115_GO-0006996	2	organelle organization and biogenesis	EE[DRN][EDI]	76	EED	Ankyrin B C-terminal motif that binds internal Ankyrin repeats		Helicase_C	0.001	-0.7	chromosome organization and biogenesis (1e-51)		0.0158	10
yeast-256_GO-0016462	2	pyrophosphatase activity	I[LWF]D[ETM]A	76				Ras	1e-12	1.7	nucleoside-triphosphatase activity (1e-26)	Y	0.0132	10
protein_40_YLL008W	2	DRS1: Nucleolar DEAD-box protein required for ribosome assembly and function, including synthesis of 60S ribosomal subunits; constituent of 66S pre-ribosomal particles	KP.N[LFV][LMK]	76				Pkinase	1e-15	3.4	protein kinase activity (1e-15)		0.0081	10
yeast-335_GO-0016772	2	transferase activity, transferring phosphorus-containing groups	[YWQ][RMI]AP	76				Pkinase	1e-46	6.4	protein kinase activity (1e-44)	Y	0.0174	10
yeast-685_GO-0016740	2	transferase activity	[ILMV]W..G[VCI]	76				Pkinase	1e-67	7.2	protein kinase activity (1e-63)	Y	0.0163	10
protein_40_YER125W	2	RSP5: Ubiquitin-protein ligase involved in ubiquitin-mediated protein degradation; functions in multivesicular body sorting, heat shock response and ubiquitylation of arrested RNAPII; contains a hect (homologous to E6-AP carboxyl terminus) domain	PP.Y	76	PP.Y	LIG_WW_1						Y	0.014	10
protein_40_YBL007C	2	SLA1: Cytoskeletal protein binding protein required for assembly of the cortical actin cytoskeleton; interacts with proteins regulating actin dynamics and proteins required for endocytosis; found in the nucleus and cell cortex; has 3 SH3 domains	[PQR]PP[LRI]P	76	PPLP	LIG_WW_2	Y				actin cortical patch (1e-05)		0.0081	10
oshea_spindle_pole	2	oshea_spindle_pole	L[LGP]..[SMR]LR	76							spindle (1e-13)		0.008	10
yeast-1216_GO-0009058	2	biosynthesis	N.[SNY]S	75	N.[TS]	N-linked glycosylation site	Y	Pkinase	0.001	-3.4	transcription (1e-14)		0.0157	10
yeast-942_GO-0043232	2	intracellular non-membrane-bound organelle	[KSA]K..K[KRV]	75	KR	CLV_PCSK_PC1ET2_1		DEAD	0.001	-2	nucleolus (1e-70)	Y	0.0154	10
yeast-942_GO-0043228	2	non-membrane-bound organelle	[KSA]K..K[KRV]	75	KR	CLV_PCSK_PC1ET2_1		DEAD	0.001	-2	nucleolus (1e-70)	Y	0.0154	10
yeast-376_GO-0019219	2	regulation of nucleobase, nucleoside, nucleotide and nucleic acid metabolism	[SAP]S..[NSP]S	75	S..[ST]	Casein Kinase I consensus phosphorylation site (N-term Ser must first be phosphorylated)		zf-C2H2	1e-09	-1.5	regulation of nucleobase, nucleoside, nucleotide and nucleic acid metabolism (1e-18)	Y	0.0153	10
yeast-248_GO-0016072	2	rRNA metabolism	[AKV]K..K[RKH]	75	KR	CLV_PCSK_PC1ET2_1		Helicase_C	0.01	-1.1	rRNA metabolism (1e-09)		0.0157	10
yeast-1062_GO-0016020	2	membrane	V[GFA].F	75	F.FP	LIG_MAPK_2		MFS_1	0.0001	1	transporter activity (1e-45)	Y	0.015	10
protein_40_YGL245W	2	GUS1: Glutamyl-tRNA synthetase (GluRS), forms a complex with methionyl-tRNA synthetase (Mes1p) and Arc1p; complex formation increases the catalytic efficiency of both tRNA synthetases and ensures their correct localization to the cytoplasm	DFG[LMS][ACE]	75				Pkinase	1e-16	3.7	protein kinase activity (1e-15)	Y	0.0081	10
protein_40_YOR206W	2	NOC2: Protein that forms a nucleolar complex with Mak21p that binds to 90S and 66S pre-ribosomes, as well as a nuclear complex with Noc3p that binds to 66S pre-ribosomes; both complexes mediate intranuclear transport of ribosomal precursors	R[VAL]G[RQC]T	75			Y	Helicase_C	1e-07	7.8	RNA helicase activity (1e-08)		0.0078	10
protein_40_YPR119W	2	CLB2: B-type cyclin involved in cell cycle progression; activates Cdc28p to promote the transition from G2 to M phase; accumulates during G2 and M, then targeted via a destruction box motif for ubiquitin-mediated degradation by the proteasome	L..SP	74	SP	ERK1, ERK2 Kinase substrate motif		Pkinase	0.001	-1.4	bud neck (1e-06)		0.0133	10
yeast-238_GO-0017111	2	nucleoside-triphosphatase activity	[LFI][YHD].PPG	74				AAA	1e-18	4.4	ATPase activity (1e-15)		0.0092	10
yeast-200_GO-0006519	2	amino acid and derivative metabolism	KM[SW][KA]S	74							amino acid activation (1e-16)	Y	0.009	10
protein_40_YMR290C	2	HAS1: ATP-dependent RNA helicase; localizes to both the nuclear periphery and nucleolus; highly enriched in nuclear pore complex fractions; constituent of 66S pre-ribosomal particles	K[KVM]..K[KRE]	74	KR	CLV_PCSK_PC1ET2_1					cytoplasm organization and biogenesis (1e-29)	Y	0.0129	10
protein_40_YOR063W	2	RPL3: Protein component of the large (60S) ribosomal subunit, has similarity to E. coli L3 and rat L3 ribosomal proteins; involved in the replication and maintenance of killer double stranded RNA virus	DV[AV]A[RKQ]	73				DEAD	0.0001	-1.2	nucleolus (1e-06)		0.0076	9
protein_40_YGL120C	2	PRP43: RNA helicase in the DEAH-box family, functions in both RNA polymerase I and polymerase II transcript metabolism, involved in release of the lariat-intron from the spliceosome	[KDA]K.[KVA]K	73	P.[ST]PKK.KK	Cdc2 like protein kinase substrate motif		Helicase_C	0.01	-0.9	nucleolus (1e-33)	Y	0.0132	10
matsuyama_periphery	2	matsuyama_periphery	S[LSF]..[VGK]S	73	S[ST]	MDC1 BRCT domain binding motif	Y	Pkinase	0.0001	-0.7	barrier septum (1e-53)	Y	0.0175	10
oshea_bud_neck	2	oshea_bud_neck	S[STV][SVK]S	73	S[ST]	MDC1 BRCT domain binding motif		RhoGAP	0.0001	0.2	site of polarized growth (1e-55)	Y	0.014	10
yeast-299_GO-0005730	2	nucleolus	DE[ADE][DSE]	73	YDE[PDV]	SH2 ligand for Nck1 and Nck2 (Tyr must be phosphorylated)	Y	DEAD	1e-08	2.5	nucleolus (1e-12)	Y	0.0156	10
protein_40_YAR019C	2	CDC15: Protein kinase of the Mitotic Exit Network that is localized to the spindle pole bodies at late anaphase; promotes mitotic exit by directly switching on the kinase activity of Dbf2p	HP[NWP][IVF]	73	HPQ	Biotin binding motif in streptavidin	Y	Pkinase	1e-19	3.2	kinase activity (1e-17)	Y	0.008	10
protein_40_YDL153C	2	SAS10: Component of the small (ribosomal) subunit (SSU) processosome required for pre-18S rRNa processing; essential nucleolar protein that, when overproduced, disrupts silencing	KP[EDQ]N[ILF]	73	FKPY	TLA binding motif in Brinker transcription factor for binding TLA domain in Groucho		Pkinase	1e-14	3.6	kinase activity (1e-12)		0.0076	10
protein_40_YPL093W	2	NOG1: Putative GTPase that associates with free 60S ribosomal subunits in the nucleolus and is required for 60S ribosomal subunit biogenesis; constituent of 66S pre-ribosomal particles; member of the ODN family of nucleolar G-proteins	[PET][TSE]REL	73	RE..E	Iron binding motif in ferritin L-chain and yeast Iron transport protein	Y	DEAD	1e-10	4.5	ribosome assembly (1e-12)	Y	0.0077	9
yeast-685_GO-0016740	2	transferase activity	W[SAG][LVC]G	73				Pkinase	1e-65	6.9	protein kinase activity (1e-62)	Y	0.0162	10
yeast-222_GO-0009308	2	amine metabolism	[KD]MS[KAI]S	73	YMPMS	PI3 Kinase p85 SH2 domain binding motif					amino acid activation (1e-19)	Y	0.009	10
protein_40_YMR047C	2	NUP116: Subunit of the nuclear pore complex (NPC) that is localized to both sides of the pore; contains a repetitive GLFG motif that interacts with mRNA export factor Mex67p and with karyopherin Kap95p; homologous to Nup100p	[AGE]FSF[GHK]	73	F.F	WASP Homology 1 binding motif					rRNA export from nucleus (1e-17)	Y	0.0082	10
yeast-413_GO-0005215	2	transporter activity	IA..[FIG][GFA]	72				Mito_carr	1e-07	1.6	transporter activity (1e-74)	Y	0.0148	10
protein_40_YDR060W	2	MAK21: Constituent of 66S pre-ribosomal particles, required for large (60S) ribosomal subunit biogenesis; involved in nuclear export of pre-ribosomes; required for maintenance of dsRNA virus; homolog of human CAATT-binding protein	P[TLG]R[EQF]L	72	[AG]R	Protease matriptase protease site		DEAD	1e-06	3.5	ATP-dependent RNA helicase activity (1e-07)		0.0072	10
protein_40_YAR019C	2	CDC15: Protein kinase of the Mitotic Exit Network that is localized to the spindle pole bodies at late anaphase; promotes mitotic exit by directly switching on the kinase activity of Dbf2p	G[ILMV]..[LMY]H	72				Pkinase	1e-20	4.8	protein kinase activity (1e-17)	Y	0.0097	10
yeast-335_GO-0016772	2	transferase activity, transferring phosphorus-containing groups	[MRI]APE	72	P[TS]AP	LIG_PTAP		Pkinase	1e-55	6.5	protein kinase activity (1e-49)	Y	0.0162	10
yeast-565_GO-0006464	2	protein modification	HRD[ILMV][KLS]	72	[LIVMF]PCHR[LIVMF][LIVMF]	MGMT PATTERN		Pkinase	1e-55	6.7	protein amino acid phosphorylation (1e-63)		0.0155	10
protein_40_YMR139W	2	RIM11: Protein kinase required for signal transduction during entry into meiosis; promotes the formation of the Ime1p-Ume6p complex by phosphorylating Ime1p and Ume6p; shares similarity with mammalian glycogen synthase kinase 3-beta	[GSQ]S..[ANV]SP	72	SP	ERK1, ERK2 Kinase substrate motif							0.0075	10
protein_40_YBR017C	2	KAP104: Transportin, cytosolic karyopherin beta 2 involved in delivery of heterogeneous nuclear ribonucleoproteins to the nucleoplasm, binds rg-nuclear localization signals on Nab2p and Hrp1p, plays a role in cell-cycle progression	GG.[FGT]G[NSK]	72							nuclear organization and biogenesis (1e-06)		0.0079	10
yeast-217_GO-0007046	2	ribosome biogenesis	[HFV]R.GR[TSA]	71	[AG]R	Protease matriptase protease site		DEAD	1e-20	-2.2	ATP-dependent RNA helicase activity (1e-23)	Y	0.0114	10
yeast-413_GO-0005215	2	transporter activity	[VGI]GI[VGA]	71				MFS_1	1e-07	1.2	transporter activity (1e-76)	Y	0.0148	10
yeast-238_GO-0017111	2	nucleoside-triphosphatase activity	LDE[PCH][TS]	71				ABC_tran	1e-12	3.4	nucleoside-triphosphatase activity (1e-13)		0.0088	10
protein_40_YGL105W	2	ARC1: Protein that binds tRNA and methionyl- and glutamyl-tRNA synthetases (Mes1p and Gus1p), delivering tRNA to them, stimulating catalysis, and ensuring their localization to the cytoplasm; also binds quadruplex nucleic acids	K[PAS].N[ILF]L	71				Pkinase	1e-19	4.3	protein kinase activity (1e-18)	Y	0.0084	10
yeast-248_GO-0016072	2	rRNA metabolism	[HFG]R.GR[TRS]	71	[AG]R	Protease matriptase protease site		Helicase_C	1e-19	9.1	ATP-dependent RNA helicase activity (1e-23)		0.0115	10
yeast-462_GO-0019222	2	regulation of metabolism	QQ[QIP]	70	S[QT]Q	ATM phosphorylation of this motif on Chk2		zf-C2H2	0.001	-1.6	regulation of metabolism (1e-15)	Y	0.0145	10
yeast-341_GO-0045449	2	regulation of transcription	[SAP]S..[NSP]S	70	S..[ST]	Casein Kinase I consensus phosphorylation site (N-term Ser must first be phosphorylated)		Zn_clus	1e-09	-1.1	regulation of transcription (1e-17)	Y	0.0144	10
protein_40_YPR119W	2	CLB2: B-type cyclin involved in cell cycle progression; activates Cdc28p to promote the transition from G2 to M phase; accumulates during G2 and M, then targeted via a destruction box motif for ubiquitin-mediated degradation by the proteasome	[EPA]K.R	70	F.F.LK...K.R	Phosphatidylserine binding motif in PKC	Y	Pkinase	1e-07	-1	cell cycle (1e-11)	Y	0.0125	10
yeast-1062_GO-0016020	2	membrane	I[FIW]..V	70				Adaptin_N	0.001	0.6	transporter activity (1e-40)	Y	0.0146	10
protein_40_YGR252W	2	GCN5: Histone acetyltransferase, acetylates N-terminal lysines on histones H2B and H3; catalytic subunit of the ADA and SAGA histone acetyltransferase complexes; founding member of the Gcn5p-related N-acetyltransferase superfamily	RL.[RIY][RGL]G	70	RGG	Alternative integrin binding site in FMDV virus		Histone	1e-06	1.6	nuclear nucleosome (1e-05)		0.0071	10
protein_40_YNL186W	2	UBP10: Ubiquitin-specific protease that deubiquitinates ubiquitin-protein moieties; may regulate silencing by acting on Sir4p; involved in posttranscriptionally regulating Gap1p and possibly other transporters; primarily located in the nucleus	[TAI]D[FW]G	70			Y	Pkinase	1e-21	4.1	protein kinase activity (1e-18)	Y	0.0083	10
protein_40_YAR019C	2	CDC15: Protein kinase of the Mitotic Exit Network that is localized to the spindle pole bodies at late anaphase; promotes mitotic exit by directly switching on the kinase activity of Dbf2p	[YWD][MLR].PE	70	[VIL].Y[MLF].P	SHP1, SHP2 SH2 domain binding motif	Y	Pkinase	1e-24	4.4	protein kinase activity (1e-22)	Y	0.0109	10
protein_40_YOL012C	2	HTZ1: Histone variant H2AZ, exchanged for histone H2A in nucleosomes by the SWR1 complex; involved in transcriptional regulation through prevention of the spread of silent heterochromatin	[VQ]LE[YFR]L	70									0.0074	10
protein_40_YFR034C	2	PHO4: Basic helix-loop-helix (bHLH) transcription factor of the myc-family; binds cooperatively with Pho2p to the PHO5 promoter; function is regulated by phosphorylation at multiple sites and by phosphate availability	A[AGT]R[KYW]A	70	[AG]R	Protease matriptase protease site					ribosome (1e-04)		0.0071	10
protein_40_YER110C	2	KAP123: Karyopherin beta, mediates nuclear import of ribosomal proteins prior to assembly into ribosomes and import of histones H3 and H4; localizes to the nuclear pore, nucleus, and cytoplasm; exhibits genetic interactions with RAI1	GG.F[GWV][SRL]	70	GGQ	N-methylation motif in E. coli, Gln residue in methylated, mimics CCA motif at the end of tRNA molecule	Y				snRNP protein import into nucleus (1e-04)	Y	0.0078	10
oshea_nuclear_periphery	2	oshea_nuclear_periphery	F[GDT].K[PHD]A	70							nuclear pore (1e-12)		0.0088	10
yeast-217_GO-0007046	2	ribosome biogenesis	E[EDS]D[EID]	69	E[ST]D	Ankyrin G binding motif in KNCQ2 and KNCQ3 potaqssium channels		Helicase_C	0.001	-1	ribosome biogenesis (1e-11)	Y	0.0146	10
yeast-413_GO-0005215	2	transporter activity	L[FYG].G[LIT]	69				Mito_carr	1e-16	1.5	transporter activity (1e-90)	Y	0.0146	10
protein_40_YNL186W	2	UBP10: Ubiquitin-specific protease that deubiquitinates ubiquitin-protein moieties; may regulate silencing by acting on Sir4p; involved in posttranscriptionally regulating Gap1p and possibly other transporters; primarily located in the nucleus	Y[RMT].P[EK]	69	Y..P	SH2 ligand group 1B-Crk, SH2 binding motif for ITK, Nck and RasGAP to Doc-R (needs to be Tyr phosphorylated)		Pkinase	1e-23	3.5	protein kinase activity (1e-20)		0.0089	10
protein_40_YLL008W	2	DRS1: Nucleolar DEAD-box protein required for ribosome assembly and function, including synthesis of 60S ribosomal subunits; constituent of 66S pre-ribosomal particles	DFG[MFL][ATV]	69				Pkinase	1e-15	3.7	protein kinase activity (1e-14)		0.007	10
yeast-324_GO-0030528	2	transcription regulator activity	R.[RPK]K	69				Zn_clus	1e-16	13.5	transcription regulator activity (1e-19)	Y	0.0144	10
protein_40_YOR174W	2	MED4: Subunit of the RNA polymerase II mediator complex; associates with core polymerase subunits to form the RNA polymerase II holoenzyme; essential for transcriptional regulation	M[QMV][QRI]Q	69							RNA polymerase II transcription mediator activity (1e-11)		0.0068	10
protein_40_YHR196W	2	UTP9: Nucleolar protein, component of the small subunit (SSU) processome containing the U3 snoRNA that is involved in processing of pre-18S rRNA	DE..[NAI]E[KGY]	69							snoRNA binding (1e-08)		0.007	10
protein_40_YPL093W	2	NOG1: Putative GTPase that associates with free 60S ribosomal subunits in the nucleolus and is required for 60S ribosomal subunit biogenesis; constituent of 66S pre-ribosomal particles; member of the ODN family of nucleolar G-proteins	GR[TEF][AGK]R	68	[AG]R	Protease matriptase protease site		DEAD	1e-11	-1.7	RNA helicase activity (1e-11)		0.0072	10
yeast-504_GO-0006350	2	transcription	Q[QNH]Q	68				zf-C2H2	1e-11	-0.9	transcription (1e-14)		0.0141	10
oshea_nucleolus	2	oshea_nucleolus	[VSE][LES]DE	68	SEDEE	CKII kinase phosphorylation site (peptide screen)	Y	DEAD	1e-06	1.3	nucleolus (1e-72)		0.0132	10
yeast-413_GO-0005215	2	transporter activity	A[LVI]..G[LFV]	68				Mito_carr	1e-10	1.4	transporter activity (1e-82)	Y	0.0141	10
yeast-1062_GO-0016020	2	membrane	I..[LFV]I	68			Y	MFS_1	1e-08	1.5	intrinsic to membrane (1e-61)	Y	0.0144	10
yeast-312_GO-0006414	2	translational elongation	D[DGN][DKQ]M	68			Y	Ribosomal_60s	1e-11	1.6	translational elongation (1e-21)	Y	0.0082	9
protein_40_YKL014C	2	URB1: Nucleolar protein required for the normal accumulation of 25S and 5.8S rRNAs, associated with the 27SA2 pre-ribosomal particle; proposed to be involved in the biogenesis of the 60S ribosomal subunit	T[GHW]..[KGH]TL	68	PTL	Motif in Fos for proteosome degredation		DEAD	1e-10	2.9	ATP-dependent RNA helicase activity (1e-10)		0.0074	10
yeast-1939_GO-0003824	2	catalytic activity	T..Y	68	[ST]FCGT.[ED]Y	PDK1 phosphorylation motif	Y	Pkinase	1e-19	3.6	transferase activity, transferring phosphorus-containing groups (1e-61)	Y	0.0145	10
protein_40_YNL272C	2	SEC2: Guanyl-nucleotide exchange factor for the small G-protein Sec4p, located on cytoplasmic vesicles; essential for post-Golgi vesicle transport	[LKM]G..H[RDP]	68				Pkinase	1e-12	3.7	protein kinase activity (1e-12)	Y	0.0079	10
yeast-255_GO-0042254	2	ribosome biogenesis and assembly	E[EDK]..E[EKD]	67				WD40	0.01	-2.3	cytoplasm organization and biogenesis (1e-12)		0.0138	10
yeast-255_GO-0007028	2	cytoplasm organization and biogenesis	E[EDK]..E[EKD]	67				WD40	0.01	-2.3	cytoplasm organization and biogenesis (1e-12)		0.0138	10
protein_40_YOR272W	2	YTM1: Constituent of 66S pre-ribosomal particles, required for maturation of the large ribosomal subunit	[RGT]R.[AGY]RA	67	[AG]R	Protease matriptase protease site		DEAD	0.0001	-1.1	ribosomal large subunit assembly and maintenance (1e-05)	Y	0.007	10
yeast-1974_GO-0005634	2	nucleus	LK	67	F.F.LK...K.R	Phosphatidylserine binding motif in PKC		WD40	1e-07	-0.4	nuclear lumen (1e-19)		0.0139	10
yeast-1721_GO-0016043	2	cell organization and biogenesis	Q.L[LSQ]	67				HEAT	1e-06	1.4	cellular localization (1e-74)		0.0134	10
yeast-312_GO-0006414	2	translational elongation	AA.G[DG]A	67				Ribosomal_60s	1e-08	1.5	translational elongation (1e-12)		0.0088	9
yeast-335_GO-0016772	2	transferase activity, transferring phosphorus-containing groups	[ILG]G.G	67	LG.GD	Aspartyl protease active site in Presenilin also a YD motif		Pkinase	1e-64	6	transferase activity, transferring phosphorus-containing groups (1e-16)	Y	0.0141	10
yeast-685_GO-0016740	2	transferase activity	[ILH]G.G	67	LG.GD	Aspartyl protease active site in Presenilin also a YD motif	Y	Pkinase	1e-48	6.8	transferase activity, transferring phosphorus-containing groups (1e-94)	Y	0.0141	10
yeast-799_GO-0043233	2	organelle lumen	K[KRE][REH]K	67	KR	CLV_PCSK_PC1ET2_1	Y				nuclear lumen (1e-10)		0.0138	10
yeast-799_GO-0031974	2	membrane-enclosed lumen	K[KRE][REH]K	67	KR	CLV_PCSK_PC1ET2_1	Y				nuclear lumen (1e-10)		0.0138	10
yeast-240_GO-0006807	2	nitrogen compound metabolism	[KD]MS[KAI]S	67	YMPMS	PI3 Kinase p85 SH2 domain binding motif					amino acid activation (1e-19)	Y	0.0087	10
protein_40_YPL131W	2	RPL5: Protein component of the large (60S) ribosomal subunit with similarity to E. coli L18 and rat L5 ribosomal proteins; binds 5S rRNA and is required for 60S subunit assembly	[DAK]E.[EGW]DA	67							ribosome assembly (0.01)		0.0064	9
protein_40_YIL094C	2	LYS12: Homo-isocitrate dehydrogenase, an NAD-linked mitochondrial enzyme required for the fourth step in the biosynthesis of lysine, in which homo-isocitrate is oxidatively decarboxylated to alpha-ketoadipate	[SYK]V..AL[NLA]	67								Y	0.007	10
protein_40_YHR135C	2	YCK1: Palmitoylated, plasma membrane-bound casein kinase I isoform; shares redundant functions with Yck2p in morphogenesis, proper septin assembly, endocytic trafficking; provides an essential function overlapping with that of Yck2p	[SEN]D.D[SDE]	67	D.D	Ribose moiety of UDP and manganese binding site in glucuronyl transferase							0.012	10
protein_40_YGL180W	2	ATG1: Protein serine/threonine kinase, required for vesicle formation during autophagy and the cytoplasm-to-vacuole targeting (Cvt) pathway; structurally required for pre-autophagosome formation; forms a complex with Atg13p and Atg17p	[SNG]D..S	67									0.0117	10
yeast-235_GO-0009653	2	morphogenesis	[STL]S..[SAD]S	66	S..[ST]	Casein Kinase I consensus phosphorylation site (N-term Ser must first be phosphorylated)		Pkinase	0.01	-4.6	cellular morphogenesis (1e-15)		0.0135	10
yeast-235_GO-0000902	2	cellular morphogenesis	[STL]S..[SAD]S	66	S..[ST]	Casein Kinase I consensus phosphorylation site (N-term Ser must first be phosphorylated)		Pkinase	0.01	-4.6	cellular morphogenesis (1e-15)		0.0135	10
protein_40_YPR119W	2	CLB2: B-type cyclin involved in cell cycle progression; activates Cdc28p to promote the transition from G2 to M phase; accumulates during G2 and M, then targeted via a destruction box motif for ubiquitin-mediated degradation by the proteasome	L..T[QPD]	66				Pkinase	0.01	-2.1	mitotic cell cycle (1e-08)		0.0118	10
protein_40_YDR145W	2	TAF12: Subunit (61/68 kDa) of TFIID and SAGA complexes, involved in RNA polymerase II transcription initiation and in chromatin modification, similar to histone H2A	NN[VNI][ELG]E	66				Bromodomain	0.01	-0.6	transcription factor TFIID complex (1e-07)		0.0071	10
yeast-413_GO-0005215	2	transporter activity	I[IFG].[LAI]V	66				AA_permease	1e-05	0.5	transporter activity (1e-81)		0.0138	10
yeast-1974_GO-0005634	2	nucleus	Q[QEK]Q	66				Helicase_C	0.0001	0.5	transcription (1e-51)	Y	0.0132	10
protein_40_YLL008W	2	DRS1: Nucleolar DEAD-box protein required for ribosome assembly and function, including synthesis of 60S ribosomal subunits; constituent of 66S pre-ribosomal particles	EN..[LKG][DKG]K	66			Y	Pkinase	0.001	2.5	cytoplasm organization and biogenesis (0.001)		0.0071	10
protein_40_YGL135W	2	RPL1B: N-terminally acetylated protein component of the large (60S) ribosomal subunit, nearly identical to Rpl1Ap and has similarity to E. coli L1 and rat L10a ribosomal proteins; rpl1a rpl1b double null mutation is lethal	[TEA]RE[LAT]A	66	[AG]R	Protease matriptase protease site	Y	DEAD	0.0001	3	RNA helicase activity (0.001)		0.0071	10
protein_40_YDL153C	2	SAS10: Component of the small (ribosomal) subunit (SSU) processosome required for pre-18S rRNa processing; essential nucleolar protein that, when overproduced, disrupts silencing	[LIA]K..N.L	66			Y	Pkinase	1e-24	4.2	protein kinase activity (1e-22)	Y	0.0118	10
yeast-335_GO-0016772	2	transferase activity, transferring phosphorus-containing groups	PE[VNR][ILMV]	66			Y	Pkinase	1e-51	5.7	transferase activity, transferring phosphorus-containing groups (1e-74)	Y	0.014	10
yeast-544_GO-0016070	2	RNA metabolism	[KQG]K.[KSQ]K	66	P.[ST]PKK.KK	Cdc2 like protein kinase substrate motif					RNA metabolism (1e-12)	Y	0.0137	10
protein_40_YMR047C	2	NUP116: Subunit of the nuclear pore complex (NPC) that is localized to both sides of the pore; contains a repetitive GLFG motif that interacts with mRNA export factor Mex67p and with karyopherin Kap95p; homologous to Nup100p	KP..[STG][FTH]G	66	KP..[QK]	LIG_SH3_4	Y				snRNP protein import into nucleus (1e-15)		0.007	10
protein_40_YML007W	2	YAP1: Basic leucine zipper (bZIP) transcription factor required for oxidative stress tolerance; activated by H2O2 through the multistep formation of disulfide bonds and transit from the cytoplasm to the nucleus; mediates resistance to cadmium	QQ..M[QIV][QTA]	66							general RNA polymerase II transcription factor activity (1e-06)		0.008	10
protein_40_YDR510W	2	SMT3: Ubiquitin-like protein of the SUMO family, conjugated to lysine residues of target proteins; regulates chromatid cohesion, chromosome segregation, APC-mediated proteolysis, DNA replication and septin ring dynamics	A[DVA]A	66	FED[LV]IA[DE][PA]	CAVEOLIN PATTERN	Y				carboxylic acid metabolism (1e-07)		0.0115	10
protein_40_YBR106W	2	PHO88: Probable membrane protein, involved in phosphate transport; pho88 pho86 double null mutant exhibits enhanced synthesis of repressible acid phosphatase at high inorganic phosphate concentrations	VS.L[VW][LCW]	66									0.0072	10
protein_40_YKL021C	2	MAK11: Protein involved in an early, nucleolar step of 60S ribosomal subunit biogenesis; essential for cell growth and replication of killer M1 dsRNA virus; contains four beta-transducin repeats	H[RM].G[RDC]	65			Y	DEAD	1e-07	-1.4	rRNA processing (1e-10)		0.0069	10
protein_40_YKL014C	2	URB1: Nucleolar protein required for the normal accumulation of 25S and 5.8S rRNAs, associated with the 27SA2 pre-ribosomal particle; proposed to be involved in the biogenesis of the 60S ribosomal subunit	T[GQ].[GRE]KT	65				Helicase_C	1e-10	-1	ATP-dependent RNA helicase activity (1e-13)	Y	0.0066	9
protein_40_YNL061W	2	NOP2: Probable RNA m(5)C methyltransferase, essential for processing and maturation of 27S pre-rRNA and large ribosomal subunit biogenesis; localized to the nucleolus; constituent of 66S pre-ribosomal particles	K[KPV]..K[KRA]	65	P.[ST]PKK.KK	Cdc2 like protein kinase substrate motif		DEAD	1e-05	-0.8	cytoplasm organization and biogenesis (1e-28)	Y	0.0121	10
yeast-437_GO-0044429	2	mitochondrial part	D[ESD]D	65	D[SGDN]D[PE][LIVMF]D[LIVMGAC]	PPASE PATTERN		HEAT	0.01	0	cell cycle (1e-12)		0.0137	10
oshea_microtubule	2	oshea_microtubule	DL.[GSF]S[EPQ]	65	DLL	Binding motif for clathrin heavy chain ear	Y	Kinesin	1e-07	2.2	microtubule (1e-10)		0.0086	10
yeast-685_GO-0016740	2	transferase activity	[KMN]P.[NVY]I	65			Y	Pkinase	1e-31	4.5	transferase activity, transferring phosphorus-containing groups (1e-40)	Y	0.0141	10
protein_40_YNL272C	2	SEC2: Guanyl-nucleotide exchange factor for the small G-protein Sec4p, located on cytoplasmic vesicles; essential for post-Golgi vesicle transport	[AS]PE[ILMV]	65	SP	ERK1, ERK2 Kinase substrate motif		Pkinase	1e-25	4.8	protein kinase activity (1e-26)	Y	0.0122	10
protein_40_YJR002W	2	MPP10: Component of the SSU processome, which is required for pre-18S rRNA processing, interacts with and controls the stability of Imp3p and Imp4p, essential for viability; similar to human Mpp10p	LE..D[EQA][EDY]	65							processing of 20S pre-rRNA (1e-12)		0.0065	9
protein_40_YHR135C	2	YCK1: Palmitoylated, plasma membrane-bound casein kinase I isoform; shares redundant functions with Yck2p in morphogenesis, proper septin assembly, endocytic trafficking; provides an essential function overlapping with that of Yck2p	S.[SEV]D	65	HSTSDD	Branched chain alpha-ketoacid dehydrogenase kinase substrate motif							0.0115	10
protein_40_YDL213C	2	NOP6: Putative RNA-binding protein implicated in ribosome biogenesis; contains an RNA recognition motif (RRM) and has similarity to hydrophilins; NOP6 may be a fungal-specific gene as no homologs have been yet identified in higher eukaryotes	[GPE]G..RG[GEI]	65	RGG	Alternative integrin binding site in FMDV virus	Y				rRNA processing (0.01)	Y	0.0073	10
yeast-388_GO-0007275	2	development	S[SGF]S[SRN]	64	S[ST]	MDC1 BRCT domain binding motif		Pkinase	1e-05	-2.2	multicellular organismal development (1e-16)		0.0131	10
yeast-251_GO-0005886	2	plasma membrane	TA[GSI]	64	[LIVM][ST]A[STAG]HC	TRYPSIN_HIS PATTERN		MFS_1	1e-05	-0.5	plasma membrane (1e-15)	Y	0.0131	10
matsuyama_nuclear_envelope_or_dots	2	matsuyama_nuclear_envelope_or_dots	S..[PDA]S	64	S...S	WD40 binding motif, Ser residues must be phosphorylated		IBN_N	0.001	0.3	nuclear envelope (1e-41)		0.0154	10
yeast-312_GO-0006414	2	translational elongation	G[FTR]..[FQA]D	64	R..[PA]DG	LIG_TNKBM	Y	Ribosomal_60s	1e-11	1.6	translational elongation (1e-24)	Y	0.0084	10
yeast-238_GO-0017111	2	nucleoside-triphosphatase activity	[AVC]G...L	64				Ras	1e-19	1.7	nucleoside-triphosphatase activity (1e-12)	Y	0.0129	10
yeast-238_GO-0017111	2	nucleoside-triphosphatase activity	A[GDC]Q[ECM]	64			Y	Ras	1e-32	2.6	nucleoside-triphosphatase activity (1e-34)	Y	0.014	10
yeast-706_GO-0043412	2	biopolymer modification	HRD[ILMV][KLS]	64	[LIVMF]PCHR[LIVMF][LIVMF]	MGMT PATTERN		Pkinase	1e-53	6.9	protein amino acid phosphorylation (1e-61)		0.0136	10
yeast-685_GO-0016740	2	transferase activity	[DW][LI]KP	64	FKPY	TLA binding motif in Brinker transcription factor for binding TLA domain in Groucho	Y	Pkinase	1e-65	7	protein kinase activity (1e-64)	Y	0.0139	10
yeast-335_GO-0016772	2	transferase activity, transferring phosphorus-containing groups	[ER]A..FK[LRP]	64	KR	CLV_PCSK_PC1ET2_1	Y				transferase activity, transferring phosphorus-containing groups (1e-10)		0.0082	10
protein_40_YMR117C	2	SPC24: Component of the evolutionarily conserved kinetochore-associated Ndc80 complex (Ndc80p-Nuf2p-Spc24p-Spc25p); involved in chromosome segregation, spindle checkpoint activity and kinetochore clustering	EI.N[KSR][EVQ]	64									0.0063	9
protein_40_YLL011W	2	SOF1: Essential protein required for biogenesis of 40S (small) ribosomal subunit; has similarity to the beta subunit of trimeric G-proteins and the splicing factor Prp4p	[SDL][KCQ].KNI	64							nucleolus (1e-07)		0.0066	10
protein_40_YER177W	2	BMH1: 14-3-3 protein, major isoform; controls proteome at post-transcriptional level, binds proteins and DNA, involved in regulation of many processes including exocytosis, vesicle transport, Ras/MAPK signaling, and rapamycin-sensitive signaling	[DFK]NNS[NHM]	64								Y	0.0073	10
yeast-388_GO-0007275	2	development	T..[SQP]N	63	T..[SA]	FHA of KAPP binding motif, Thr must be phosphorylated		SH3_1	0.01	-1.2	multicellular organismal development (1e-18)	Y	0.0129	10
yeast-436_GO-0031323	2	regulation of cellular metabolism	Q.Q	63	GQDQTKQQI	43_KD_POSTSYNAPTIC PATTERN		zf-C2H2	1e-08	-0.8	regulation of cellular metabolism (10)		0.0132	10
yeast-1134_GO-0044249	2	cellular biosynthesis	N.[SNY]S	63	N.[TS]	N-linked glycosylation site		PH	0.0001	-0.8	transcription (1e-13)		0.0132	10
oshea_actin	2	oshea_actin	PPP.[PHY]	63	[DE]FPPP	EVH binding motif of Mena	Y	SH3_1	0.0001	-0.7	actin cortical patch (1e-14)		0.0074	10
protein_40_YHR052W	2	CIC1: Essential protein that interacts with proteasome components and has a potential role in proteasome substrate specificity; also copurifies with 66S pre-ribosomal particles	[VKY]K..K[KRH]	63	KR	CLV_PCSK_PC1ET2_1		Helicase_C	0.0001	0.2	cytoplasm organization and biogenesis (1e-29)	Y	0.0117	10
protein_40_YER148W	2	SPT15: TATA-binding protein, general transcription factor that interacts with other factors to form the preinitiation complex at promoters, essential for viability	R[LAH].R[RYI]G	63	R.[RK]R	CLV_PCSK_FUR_1		Histone	0.001	1.4	nuclear nucleosome (0.01)		0.0067	10
protein_40_YBL002W	2	HTB2: One of two nearly identical (see HTB1) histone H2B subtypes required for chromatin assembly and chromosome function; Rad6p-Bre1p-Lge1p mediated ubiquitination regulates transcriptional activation, meiotic DSB formation and H3 methylation	RL.[RLT][RAP]G	63				Histone	1e-08	1.8	nuclear nucleosome (1e-08)	Y	0.0066	10
yeast-238_GO-0017111	2	nucleoside-triphosphatase activity	NK.[DM][LVR]	63	NK.D	Motif for specificity of guanine in purine binding proteins		Ras	1e-14	2.4	nucleoside-triphosphatase activity (1e-50)	Y	0.0139	10
protein_40_YHR030C	2	SLT2: Serine/threonine MAP kinase involved in regulating the maintenance of cell wall integrity and progression through the cell cycle; regulated by the PKC1-mediated signaling pathway	V[DWP].W[SAQ]	63	VP	Interleukin converting enzyme protease		Pkinase	1e-07	3.8	transferase activity, transferring phosphorus-containing groups (1e-08)		0.0066	10
yeast-335_GO-0016772	2	transferase activity, transferring phosphorus-containing groups	HP[NFW][ILT]	63	HPQ	Biotin binding motif in streptavidin		Pkinase	1e-30	4.6	transferase activity, transferring phosphorus-containing groups (1e-42)	Y	0.0144	10
yeast-799_GO-0043233	2	organelle lumen	EED[EAK][DGL]	63	EED	Ankyrin B C-terminal motif that binds internal Ankyrin repeats					nuclear lumen (1e-39)		0.0133	10
yeast-799_GO-0031974	2	membrane-enclosed lumen	EED[EAK][DGL]	63	EED	Ankyrin B C-terminal motif that binds internal Ankyrin repeats					nuclear lumen (1e-39)		0.0133	10
protein_40_YLR175W	2	CBF5: Pseudouridine synthase catalytic subunit of box H/ACA small nucleolar ribonucleoprotein particles (snoRNPs), acts on both large and small rRNAs and on snRNA U2	RGG[SAK][RSE]	63	GGRGG	Arginine methyl transferease substrate motif (PRMT1)					nuclear lumen (1e-04)		0.0063	10
protein_40_YHR099W	2	TRA1: Subunit of SAGA and NuA4 histone acetyltransferase complexes; interacts with acidic activators (e.g., Gal4p) which leads to transcription activation; similar to human TRRAP, which is a cofactor for c-Myc mediated oncogenic transformation	[LGF]L..Q[QFS]Q	63	SQ	ATM kinase substrate motif					histone acetylation (1e-08)		0.0065	8
yeast-792_GO-0006412	2	protein biosynthesis	N.[NSY]S	62	N.[TS]	N-linked glycosylation site	Y	Zn_clus	0.0001	-2.1	transcription regulator activity (1e-15)		0.0131	10
oshea_bud_neck	2	oshea_bud_neck	S..N[SRF]	62			Y	RhoGAP	1e-06	-0.6	site of polarized growth (1e-68)	Y	0.0122	10
yeast-376_GO-0019219	2	regulation of nucleobase, nucleoside, nucleotide and nucleic acid metabolism	QQ..[LPN]	62				zf-C2H2	1e-10	-0.5	regulation of nucleobase, nucleoside, nucleotide and nucleic acid metabolism (1e-14)	Y	0.0125	10
protein_40_YOL069W	2	NUF2: Component of the evolutionarily conserved kinetochore-associated Ndc80 complex (Ndc80p-Nuf2p-Spc24p-Spc25p); involved in chromosome segregation, spindle checkpoint activity and kinetochore clustering	K[LQM]N[DNE]	62	KEN	LIG_APCC_KENbox_2		SMC_N	0.001	0.2	microtubule cytoskeleton (1e-06)		0.0122	10
yeast-1062_GO-0016020	2	membrane	AF..[LGS]	62	F..LF	Androgen receptor motif that interacts with AF2	Y	MFS_1	1e-11	0.9	endomembrane system (1e-43)	Y	0.0128	10
protein_40_YLR340W	2	RPP0: Conserved ribosomal protein P0 similar to rat P0, human P0, and E. coli L10e; shown to be phosphorylated on serine 302	SD[DGS][DVK]M	62				Ribosomal_60s	1e-07	0.9	translational elongation (1e-05)		0.0068	8
yeast-312_GO-0006414	2	translational elongation	EE..DD[MV]	62	EED	Ankyrin B C-terminal motif that binds internal Ankyrin repeats		Ribosomal_60s	1e-12	1.6	translational elongation (1e-12)	Y	0.0081	10
protein_40_YGR252W	2	GCN5: Histone acetyltransferase, acetylates N-terminal lysines on histones H2B and H3; catalytic subunit of the ADA and SAGA histone acetyltransferase complexes; founding member of the Gcn5p-related N-acetyltransferase superfamily	V[LYG]EY[LY]	62	[DE]YY	Tyr phosphorylated in activation loop of Jak		Histone	0.001	1.6	SAGA complex (0.01)		0.0072	10
protein_40_YPL031C	2	PHO85: Cyclin-dependent kinase, with ten cyclin partners; involved in regulating the cellular response to nutrient levels and environmental conditions and progression through the cell cycle	[RHN]D..P[ELW]N	62				Pkinase	1e-07	3.4	protein kinase activity (1e-07)		0.0066	9
yeast-207_GO-0003677	2	DNA binding	KR[KRA]	62	KR	CLV_PCSK_PC1ET2_1		Zn_clus	1e-09	6.5	DNA binding (1e-17)	Y	0.0128	10
protein_40_YMR229C	2	RRP5: Protein required for the synthesis of both 18S and 5.8S rRNA; C-terminal region is crucial for the formation of 18S rRNA and N-terminal region is required for the 5.8S rRNA; component of small ribosomal subunit (SSU) processosome	KK[SDL][KRA]	62	KKSRGDYMTMQIG	Insulin receptor kinase substrate motif					nucleolus (1e-28)		0.0112	10
protein_40_YGL180W	2	ATG1: Protein serine/threonine kinase, required for vesicle formation during autophagy and the cytoplasm-to-vacuole targeting (Cvt) pathway; structurally required for pre-autophagosome formation; forms a complex with Atg13p and Atg17p	KK[KRS]	62	KKKKKK[ST]	TGF beta receptor kinase substrate motif					rRNA processing (0.01)		0.0113	10
protein_40_YGL120C	2	PRP43: RNA helicase in the DEAH-box family, functions in both RNA polymerase I and polymerase II transcript metabolism, involved in release of the lariat-intron from the spliceosome	E[EDV].E[EDK]	62	SEDEE	CKII kinase phosphorylation site (peptide screen)					nucleolus (1e-30)		0.0113	10
protein_40_YGL059W	2	PKP2: Mitochondrial protein kinase that negatively regulates activity of the pyruvate dehydrogenase complex by phosphorylating the ser-133 residue of the Pda1p subunit; acts in concert with kinase Pkp1p and phosphatases Ptc5p and Ptc6p	R[RQK][ARK]S	62	R[KER].S	PKC epsilon kinase substrate motif							0.0117	10
protein_40_YGL030W	2	RPL30: Protein component of the large (60S) ribosomal subunit, has similarity to rat L30 ribosomal protein; involved in pre-rRNA processing in the nucleolus; autoregulates splicing of its transcript	NK.[KQR][KFN]V	62			Y				nucleolus (0.01)	Y	0.0068	10
oshea_mitochondrion	2	oshea_mitochondrion	[DNEQ]EE[DCS]	61	EED	Ankyrin B C-terminal motif that binds internal Ankyrin repeats		HEAT	0.01	-1.1	nuclear lumen (1e-13)		0.0119	10
yeast-1721_GO-0016043	2	cell organization and biogenesis	NK..[ERK][LSA]	61	K[KR].[KR]	Nuclear localization motif		PI3_PI4_kinase	0.01	-0.8	cellular localization (1e-19)	Y	0.0122	10
protein_40_YPR119W	2	CLB2: B-type cyclin involved in cell cycle progression; activates Cdc28p to promote the transition from G2 to M phase; accumulates during G2 and M, then targeted via a destruction box motif for ubiquitin-mediated degradation by the proteasome	E...D[LSI]	61				Pkinase	0.0001	-0.3	cell cycle (1e-15)	Y	0.011	10
protein_40_YOR063W	2	RPL3: Protein component of the large (60S) ribosomal subunit, has similarity to E. coli L3 and rat L3 ribosomal proteins; involved in the replication and maintenance of killer double stranded RNA virus	K..[AKR]A	61	K[KR].[KR]	Nuclear localization motif		DEAD	0.01	0.2	cytosolic ribosome (sensu Eukaryota) (1e-35)	Y	0.0109	10
yeast-312_GO-0006414	2	translational elongation	[FRG]G.F[DN]	61	GCF	Motif for covalent cholesterol attachment at Cys	Y	Ribosomal_60s	1e-11	1.6	translational elongation (1e-18)	Y	0.007	10
protein_40_YNL031C	2	HHT2: One of two identical histone H3 proteins (see also HHT1); core histone required for chromatin assembly, involved in heterochromatin-mediated telomeric and HM silencing; regulated by acetylation, methylation, and mitotic phosphorylation	R[LST].[RLV]RG	61	[KR]R	CLV_PCSK_KEX2_1		Histone	1e-06	1.6	nuclear chromatin (1e-05)	Y	0.0065	8
yeast-248_GO-0031966	2	mitochondrial membrane	[LFV]D..[KR]TR	61			Y	Mito_carr	1e-26	1.9	mitochondrial membrane (1e-15)		0.0099	10
protein_40_YML073C	2	RPL6A: N-terminally acetylated protein component of the large (60S) ribosomal subunit, has similarity to Rpl6Bp and to rat L6 ribosomal protein; binds to 5.8S rRNA	TRE[LTV][AQK]	61				DEAD	0.0001	2.9	RNA helicase activity (1e-04)		0.0059	10
protein_40_YGR128C	2	UTP8: Nucleolar protein required for export of tRNAs from the nucleus; also copurifies with the small subunit (SSU) processome containing the U3 snoRNA that is involved in processing of pre-18S rRNA	[IMP]K.W[DNP]	61				WD40	1e-07	3.1	small nucleolar ribonucleoprotein complex (1e-11)	Y	0.0062	10
protein_40_YDL153C	2	SAS10: Component of the small (ribosomal) subunit (SSU) processosome required for pre-18S rRNa processing; essential nucleolar protein that, when overproduced, disrupts silencing	[IWF]K.EN[VCI]	61	[VILAFP]K.E	Motif recognized for modification by SUMO-1		Pkinase	1e-08	3.2	kinase activity (1e-06)		0.0071	9
protein_40_YGL105W	2	ARC1: Protein that binds tRNA and methionyl- and glutamyl-tRNA synthetases (Mes1p and Gus1p), delivering tRNA to them, stimulating catalysis, and ensuring their localization to the cytoplasm; also binds quadruplex nucleic acids	W[SA].G[ICV]	61				Pkinase	1e-20	4.5	protein kinase activity (1e-20)	Y	0.0076	10
protein_40_YPL153C	2	RAD53: Protein kinase, required for cell-cycle arrest in response to DNA damage; activated by trans autophosphorylation when interacting with hyperphosphorylated Rad9p; also interacts with ARS1 and plays a role in initiation of DNA replication	[NIT]SN[NRA]	61			Y					Y	0.0112	10
matsuyama_vacuole	2	matsuyama_vacuole	LY.[LAD]F[TID]	61	[IVL]Y..[PF]	ABL phosphorylation site					vacuole (1e-12)		0.0088	8
protein_40_YBR160W	2	CDC28: Catalytic subunit of the main cell cycle cyclin-dependent kinase (CDK); alternately associates with G1 cyclins (CLNs) and G2/M cyclins (CLBs) which direct the CDK to specific substrates	I[NDM][EY]LG	60.191									0.0065	9
yeast-256_GO-0016462	2	pyrophosphatase activity	[DGE]K..T[LAH]T	60	K..[ST]	PKA kinase substrate motif		E1-E2_ATPase	1e-09	-1.2	nucleoside-triphosphatase activity (1e-16)		0.009	10
protein_40_YPL131W	2	RPL5: Protein component of the large (60S) ribosomal subunit with similarity to E. coli L18 and rat L5 ribosomal proteins; binds 5S rRNA and is required for 60S subunit assembly	R[GST].[DAQ]IP	60				DEAD	1e-05	-1.1	ribosome biogenesis (1e-08)		0.0065	10
protein_40_YHR052W	2	CIC1: Essential protein that interacts with proteasome components and has a potential role in proteasome substrate specificity; also copurifies with 66S pre-ribosomal particles	[ILR]A.P[GYQ]R	60				Helicase_C	1e-08	-0.9	RNA helicase activity (1e-08)		0.0061	10
yeast-251_GO-0005886	2	plasma membrane	F...F[AWC]	60	F..LF	Androgen receptor motif that interacts with AF2		Sugar_tr	1e-05	1	plasma membrane (1e-83)		0.0126	10
protein_40_YDR303C	2	RSC3: Component of the RSC chromatin remodeling complex; essential gene required for maintenance of proper ploidy and regulation of ribosomal protein genes and the cell wall/stress response; highly similar to Rsc30p	RL.R[RSQ][GQV]	60				Histone	0.001	1.4	nuclear nucleosome (0.001)		0.0065	10
yeast-248_GO-0016072	2	rRNA metabolism	[DKS]E[AED]D	60	EED	Ankyrin B C-terminal motif that binds internal Ankyrin repeats	Y	DEAD	1e-08	3.1	rRNA metabolism (1e-09)	Y	0.0127	10
protein_40_YMR229C	2	RRP5: Protein required for the synthesis of both 18S and 5.8S rRNA; C-terminal region is crucial for the formation of 18S rRNA and N-terminal region is required for the 5.8S rRNA; component of small ribosomal subunit (SSU) processosome	[REV]D.KP[EHQ]	60	P.[IV][ND]R..KP	SH3 binding motif for HBP STAM and GRB2		Pkinase	1e-13	3.7	protein kinase activity (1e-13)		0.0078	10
yeast-238_GO-0017111	2	nucleoside-triphosphatase activity	A[LIR]..P[GDI]R	60			Y	AAA	1e-12	4.2	nucleoside-triphosphatase activity (1e-12)	Y	0.0075	10
yeast-256_GO-0016462	2	pyrophosphatase activity	[AER][RHE]..DIP	60			Y	Helicase_C	1e-07	4.4	ATPase activity (1e-12)		0.007	10
yeast-706_GO-0043412	2	biopolymer modification	[KYF]..DFG	60				Pkinase	1e-48	6.7	protein amino acid phosphorylation (1e-65)		0.0131	10
yeast-335_GO-0016772	2	transferase activity, transferring phosphorus-containing groups	D[IWV]..[LVC]G	60				Pkinase	1e-54	6.9	phosphotransferase activity, alcohol group as acceptor (1e-57)	Y	0.0128	10
yeast-324_GO-0030528	2	transcription regulator activity	C[NDA].C[GRQ]L	60	C..C	Motif on TIM mitochondrial translocation proteins		GATA	1e-16	7.8	transcription regulator activity (1e-13)		0.0104	10
protein_40_YMR236W	2	TAF9: Subunit (17 kDa) of TFIID and SAGA complexes, involved in RNA polymerase II transcription initiation and in chromatin modification, similar to histone H3	[QRE]Q..Q[GIT]Q	60			Y				SLIK (SAGA-like) complex (1e-07)		0.0066	9
protein_40_YLR432W	2	IMD3: Inosine monophosphate dehydrogenase, catalyzes the first step of GMP biosynthesis, member of a four-gene family in S. cerevisiae, constitutively expressed	[AIL][ESP]..AAE	60									0.0062	9
protein_40_YIL094C	2	LYS12: Homo-isocitrate dehydrogenase, an NAD-linked mitochondrial enzyme required for the fourth step in the biosynthesis of lysine, in which homo-isocitrate is oxidatively decarboxylated to alpha-ketoadipate	SE.[KHV]E[NAR]	60	[ST]E	G protein-coupled receptor kinase 1 substrate motif						Y	0.0064	10
protein_40_YGL019W	2	CKB1: Beta regulatory subunit of casein kinase 2, a Ser/Thr protein kinase with roles in cell growth and proliferation; the holoenzyme also contains CKA1, CKA2 and CKB2, the many substrates include transcription factors and all RNA polymerases	DE[ESA][DRT]	60	SEDEE	CKII kinase phosphorylation site (peptide screen)					RNA elongation from RNA polymerase II promoter (1e-12)		0.0121	10
protein_40_YDL055C	2	PSA1: GDP-mannose pyrophosphorylase (mannose-1-phosphate guanyltransferase), synthesizes GDP-mannose from GTP and mannose-1-phosphate in cell wall biosynthesis; required for normal cell wall structure	E[IGD]LD[LMA]	60			Y						0.0066	9
protein_40_YBR106W	2	PHO88: Probable membrane protein, involved in phosphate transport; pho88 pho86 double null mutant exhibits enhanced synthesis of repressible acid phosphatase at high inorganic phosphate concentrations	IL[YC]L[LTM]	60									0.0064	8
yeast-630_GO-0051244	2	regulation of cellular physiological process	EE[DEI]	59	EE[DE]IYFFFF	CSK kinase substrate motif		Zn_clus	0.001	-1.1	regulation of metabolism (1e-19)		0.0122	10
yeast-460_GO-0006351	2	transcription, DNA-dependent	N[NHP]..N[SDQ]	59				Zn_clus	0.0001	-0.8	transcription, DNA-dependent (1e-91)		0.0123	10
protein_40_YOR117W	2	RPT5: One of six ATPases of the 19S regulatory particle of the 26S proteasome involved in the degradation of ubiquitinated substrates; recruited to the GAL1-10 promoter region upon induction of transcription	L[KID][NPG]DL	59	WDL	Binding motif for AP-2 and clathrin heavy chain ear		PCI	1e-06	0.1	proteasome complex (sensu Eukaryota) (1e-10)		0.006	9
protein_40_YJL109C	2	UTP10: Nucleolar protein, component of the small subunit (SSU) processome containing the U3 snoRNA that is involved in processing of pre-18S rRNA	[LQR]LA[VIP]G	59				WD40	1e-05	0.8	small nucleolar ribonucleoprotein complex (1e-06)		0.0062	10
protein_40_YDL140C	2	RPO21: RNA polymerase II largest subunit B220, part of central core; phosphorylation of C-terminal heptapeptide repeat domain regulates association with transcription and splicing factors; similar to bacterial beta-prime	[FLN]GL[AKL]R	59	[KR]R	CLV_PCSK_KEX2_1	Y	Pkinase	0.01	1.4	cyclin-dependent protein kinase activity (0.001)		0.0064	9
yeast-256_GO-0016462	2	pyrophosphatase activity	[NTH]K.D[LQM]	59	[NT]K.D	Motif for binding guanine nucleotides	Y	Ras	1e-18	2.5	pyrophosphatase activity (1e-56)	Y	0.0128	10
protein_40_YGL245W	2	GUS1: Glutamyl-tRNA synthetase (GluRS), forms a complex with methionyl-tRNA synthetase (Mes1p) and Arc1p; complex formation increases the catalytic efficiency of both tRNA synthetases and ensures their correct localization to the cytoplasm	W[SAR][LCM]G	59				Pkinase	1e-15	4.4	protein kinase activity (1e-15)		0.0082	9
yeast-1939_GO-0003824	2	catalytic activity	[WHV]S[LFV]G	59	RR.S[MILVFY]	PKA kinase substrate motif	Y	Pkinase	1e-25	5.4	phosphotransferase activity, alcohol group as acceptor (1e-28)	Y	0.012	10
yeast-685_GO-0016740	2	transferase activity	[LIG]K.[EMA]N	59	[VILAFP]K.E	Motif recognized for modification by SUMO-1	Y	Pkinase	1e-65	7.9	protein kinase activity (1e-66)	Y	0.0118	10
yeast-504_GO-0006350	2	transcription	[CAF]R.[RKW]K	59	R.RKGSF	PKC delta kinase substrate motif	Y	Zn_clus	1e-20	18.1	transcription (1e-57)		0.0125	10
protein_40_YNL178W	2	RPS3: Protein component of the small (40S) ribosomal subunit, has apurinic/apyrimidinic (AP) endonuclease activity; essential for viability; has similarity to E. coli S3 and rat S3 ribosomal proteins	A[PA]..K[VEG]V	59							ribosome (0.001)		0.0063	10
protein_40_YMR047C	2	NUP116: Subunit of the nuclear pore complex (NPC) that is localized to both sides of the pore; contains a repetitive GLFG motif that interacts with mRNA export factor Mex67p and with karyopherin Kap95p; homologous to Nup100p	FG..N[NKT][NM]	59	G[SA]LNK	GDP-mannose binding motif in transporter	Y				snRNP protein import into nucleus (1e-12)		0.0065	10
protein_40_YJL187C	2	SWE1: Protein kinase that regulates the G2/M transition by inhibition of Cdc28p kinase activity; localizes to the nucleus and to the daughter side of the mother-bud neck; homolog of S. pombe Wee1p; potential Cdc28p substrate	SD.[SDW][DSR]	59	D.D	Ribose moiety of UDP and manganese binding site in glucuronyl transferase							0.0111	10
protein_40_YFR001W	2	LOC1: Nuclear protein involved in asymmetric localization of ASH1 mRNA; binds double-stranded RNA in vitro; constituent of 66S pre-ribosomal particles	[KRT]K..K[EGA]Q	59	P.[ST]PKK.KK	Cdc2 like protein kinase substrate motif					cytoplasm organization and biogenesis (1e-08)		0.0058	10
protein_40_YER177W	2	BMH1: 14-3-3 protein, major isoform; controls proteome at post-transcriptional level, binds proteins and DNA, involved in regulation of many processes including exocytosis, vesicle transport, Ras/MAPK signaling, and rapamycin-sensitive signaling	[SQP]S..T[SMF]N	59	S..[ST]	Casein Kinase I consensus phosphorylation site (N-term Ser must first be phosphorylated)						Y	0.0063	10
protein_40_YDL083C	2	RPS16B: Protein component of the small (40S) ribosomal subunit; identical to Rps16Ap and has similarity to E. coli S9 and rat S16 ribosomal proteins	[VMY][APL]KKR	59	KR	CLV_PCSK_PC1ET2_1					ribonucleoprotein complex (1e-04)	Y	0.0061	10
protein_40_YDL014W	2	NOP1: Nucleolar protein, component of the small subunit processome complex, which is required for processing of pre-18S rRNA; has similarity to mammalian fibrillarin	E[EDS]..E[ERD]	59	[ST]..E	Casien kinase II consensus phosphorylation site					nucleolus (1e-40)		0.0106	10
protein_40_YLR029C	2	RPL15A: Protein component of the large (60S) ribosomal subunit, nearly identical to Rpl15Bp and has similarity to rat L15 ribosomal protein; binds to 5.8 S rRNA	GR..[RSV]A[GRA]	58	[AG]R	Protease matriptase protease site		DEAD	1e-05	-1.3	RNA helicase activity (1e-04)		0.0064	10
yeast-631_GO-0050794	2	regulation of cellular process	EE[DEI]	58	EE[DE]IYFFFF	CSK kinase substrate motif		Zn_clus	0.001	-1.1	regulation of metabolism (1e-19)		0.0121	10
yeast-294_GO-0006366	2	transcription from RNA polymerase II promoter	N[DNS].[SNH]N	58				Zn_clus	0.001	-0.9	transcription from RNA polymerase II promoter (1e-10)		0.0121	10
yeast-345_GO-0006396	2	RNA processing	[KNP]K.K[RKT]	58	P.[ST]PKK.KK	Cdc2 like protein kinase substrate motif		DEAD	0.001	-0.8	RNA processing (1e-12)		0.012	10
matsuyama_Golgi	2	matsuyama_Golgi	I..[LFV]F	58	D..SII.FF	CK I delta kinase phosphorylation site (peptide screen)		zf-DHHC	0.001	0	Golgi apparatus (1e-11)	Y	0.0141	10
yeast-980_GO-0051179	2	localization	I..[LFW]I	58				MFS_1	1e-09	0.8	cellular localization (1e-88)	Y	0.0123	10
yeast-251_GO-0005886	2	plasma membrane	I[GAD]..[VFI]G	58				MFS_1	0.01	1.2	plasma membrane (1e-65)		0.0124	10
protein_40_YNL031C	2	HHT2: One of two identical histone H3 proteins (see also HHT1); core histone required for chromatin assembly, involved in heterochromatin-mediated telomeric and HM silencing; regulated by acetylation, methylation, and mitotic phosphorylation	I[RIS].[DIE]DE	58	SEDEE	CKII kinase phosphorylation site (peptide screen)		Histone	0.001	1.6	establishment and/or maintenance of chromatin architecture (0.001)	Y	0.0058	9
protein_40_YPL211W	2	NIP7: Nucleolar protein required for 60S ribosome subunit biogenesis, constituent of 66S pre-ribosomal particles; physically interacts with Nop8p and the exosome subunit Rrp43p	K[TIR]AA[FLS]	58	KR	CLV_PCSK_PC1ET2_1		DEAD	0.01	2.8	cytoplasm organization and biogenesis (1e-06)		0.0057	10
protein_40_YBL007C	2	SLA1: Cytoskeletal protein binding protein required for assembly of the cortical actin cytoskeleton; interacts with proteins regulating actin dynamics and proteins required for endocytosis; found in the nucleus and cell cortex; has 3 SH3 domains	[HMT]RD[LIM]K	58				Pkinase	1e-13	3.8	protein kinase activity (1e-13)		0.0069	10
protein_40_YGL245W	2	GUS1: Glutamyl-tRNA synthetase (GluRS), forms a complex with methionyl-tRNA synthetase (Mes1p) and Arc1p; complex formation increases the catalytic efficiency of both tRNA synthetases and ensures their correct localization to the cytoplasm	D[FW]G[LMF]	58	[GD][FYWA]G[LIVM][LIVMFYD]G[KN][NHW]	CAP_GLY_1 PATTERN		Pkinase	1e-19	4	protein kinase activity (1e-18)		0.0075	10
protein_40_YNL272C	2	SEC2: Guanyl-nucleotide exchange factor for the small G-protein Sec4p, located on cytoplasmic vesicles; essential for post-Golgi vesicle transport	[VFM]A[IVQ]K	58			Y	Pkinase	1e-19	4.4	protein kinase activity (1e-19)	Y	0.0098	10
protein_40_YOR181W	2	LAS17: Actin assembly factor, activates the Arp2/3 protein complex that nucleates branched actin filaments; localizes with the Arp2/3 complex to actin patches; homolog of the human Wiskott-Aldrich syndrome protein (WASP)	[FI][PC].NYV	58				SH3_1	1e-14	5.2			0.0071	10
yeast-685_GO-0016740	2	transferase activity	[VAC]D.WS	58				Pkinase	1e-37	5.6	protein kinase activity (1e-31)		0.013	10
yeast-565_GO-0006464	2	protein modification	K[ILY].[DSP]FG	58				Pkinase	1e-47	6.4	protein amino acid phosphorylation (1e-56)		0.0129	10
yeast-1939_GO-0003824	2	catalytic activity	W[SAD].G[CVL]	58			Y	Pkinase	1e-50	6.4	protein kinase activity (1e-50)		0.0117	10
protein_40_YER165W	2	PAB1: Poly(A) binding protein, part of the 3'-end RNA-processing complex, mediates interactions between the 5' cap structure and the 3' mRNA poly(A) tail, involved in control of poly(A) tail length, interacts with translation factor eIF-4G	ST..G[GQA][LSM]	58	S[ST]	MDC1 BRCT domain binding motif					protein export from nucleus (1e-06)		0.0065	7
protein_40_YEL063C	2	CAN1: Plasma membrane arginine permease, requires phosphatidyl ethanolamine (PE) for localization, exclusively associated with lipid rafts; mutation confers canavanine resistance	I[TAM][YMC]N	58							endoplasmic reticulum (0.01)		0.0062	10
oshea_ambiguous	2	oshea_ambiguous	SS.[SEF][STA]	58	S[ST]	MDC1 BRCT domain binding motif					bud (1e-07)	Y	0.0112	10
protein_40_YPL211W	2	NIP7: Nucleolar protein required for 60S ribosome subunit biogenesis, constituent of 66S pre-ribosomal particles; physically interacts with Nop8p and the exosome subunit Rrp43p	R[GS].[DAQ]IP	57				DEAD	1e-06	-1.1	ribosome biogenesis (1e-06)	Y	0.0072	9
yeast-661_GO-0050789	2	regulation of biological process	EE[DIE]	57	EE[DE]IYFFFF	CSK kinase substrate motif		Zn_clus	0.01	-1	regulation of metabolism (1e-19)		0.0119	10
protein_40_YLR029C	2	RPL15A: Protein component of the large (60S) ribosomal subunit, nearly identical to Rpl15Bp and has similarity to rat L15 ribosomal protein; binds to 5.8 S rRNA	DV[AVE]A[RKP]	57				DEAD	0.01	-1	nucleolus (0.001)		0.0063	10
yeast-324_GO-0030528	2	transcription regulator activity	[SNV]P.T[TNM]	57	[ST]P	LIG_WW_4		zf-C2H2	0.0001	-0.9	transcription regulator activity (1e-58)		0.0119	10
protein_40_YLR293C	2	GSP1: GTP binding protein (mammalian Ranp homolog) involved in the maintenance of nuclear organization, RNA processing and transport; regulated by Prp20p, Rna1p, Yrb1p, Yrb2p, Yrp4p, Yrb30p, Cse1p and Kap95p; yeast Gsp2p homolog	F[LYH]S[QKA]L	57	SQ	ATM kinase substrate motif		HEAT	0.01	-0.8	protein carrier activity (1e-05)		0.006	10
protein_40_YGR275W	2	RTT102: Component of both the SWI/SNF and RSC chromatin remodeling complexes, suggested role in chromosome maintenance; possible weak regulator of Ty1 transposition	L[QSK]..[QDT]QQ	57				Bromodomain	0.0001	-0.8	chromatin remodeling complex (1e-13)		0.006	9
protein_40_YDR224C	2	HTB1: One of two nearly identical (see HTB2) histone H2B subtypes required for chromatin assembly and chromosome function; Rad6p-Bre1p-Lge1p mediated ubiquitination regulates transcriptional activation, meiotic DSB formation and H3 methylation	[LER]T..LE[YVA]	57	T..[IL]	FHA2 binding motif, Thr must be phosphorylated		Histone	0.001	1.5	nuclear chromatin (0.001)	Y	0.0058	10
yeast-312_GO-0006414	2	translational elongation	M[GP]..L[FC]	57	M...L	PMSA motif for internalization	Y	Ribosomal_60s	1e-12	1.6	translational elongation (1e-15)	Y	0.0082	10
protein_40_YDL213C	2	NOP6: Putative RNA-binding protein implicated in ribosome biogenesis; contains an RNA recognition motif (RRM) and has similarity to hydrophilins; NOP6 may be a fungal-specific gene as no homologs have been yet identified in higher eukaryotes	DG[TKR][VKI]R	57	[KR]R	CLV_PCSK_KEX2_1	Y	WD40	0.01	2.4	ribosome biogenesis (0.001)		0.0058	9
protein_40_YOR181W	2	LAS17: Actin assembly factor, activates the Arp2/3 protein complex that nucleates branched actin filaments; localizes with the Arp2/3 complex to actin patches; homolog of the human Wiskott-Aldrich syndrome protein (WASP)	[LAG]Q.S[DSL]I	57	S[ST]	MDC1 BRCT domain binding motif		SH3_1	1e-05	2.5	cell cortex (0.001)		0.0062	9
yeast-248_GO-0016072	2	rRNA metabolism	P[TGY]RE[LTQ]	57	[AG]R	Protease matriptase protease site		DEAD	1e-11	3.9	ATP-dependent RNA helicase activity (1e-15)	Y	0.0082	9
matsuyama_Cytosol	2	matsuyama_Cytosol	D[FSV].L[SAM]	57				Pkinase	1e-08	4.1	phosphotransferase activity, alcohol group as acceptor (1e-11)		0.0135	10
protein_40_YHR052W	2	CIC1: Essential protein that interacts with proteasome components and has a potential role in proteasome substrate specificity; also copurifies with 66S pre-ribosomal particles	[DQG]EAD[RLS]	57	[LIVMF][LIVMF]DEAD[RKEN].[LIVMFYGSTN]	DEAD_ATP_HELICASE PATTERN		DEAD	1e-09	4.2	RNA helicase activity (1e-08)		0.0061	10
yeast-685_GO-0016740	2	transferase activity	KP[EQW][NR]	57	[WFY][KR]P[WFY]	LIG_WRPW_2		Pkinase	1e-47	5.8	protein kinase activity (1e-49)	Y	0.012	10
yeast-256_GO-0016462	2	pyrophosphatase activity	R[GLT].DI[PN]	57				Helicase_C	1e-09	5.9	ATPase activity (1e-13)	Y	0.0076	10
yeast-648_GO-0050791	2	regulation of physiological process	E[DNEQ][EDN]E	57	[KRHQSA][DENQ]EL	ER_TARGET PATTERN					regulation of metabolism (1e-09)		0.0121	10
yeast-304_GO-0019752	2	carboxylic acid metabolism	[KD]MS[KAI]S	57	YMPMS	PI3 Kinase p85 SH2 domain binding motif					amino acid activation (1e-19)	Y	0.0081	10
yeast-304_GO-0006082	2	organic acid metabolism	[KD]MS[KAI]S	57	YMPMS	PI3 Kinase p85 SH2 domain binding motif					amino acid activation (1e-19)	Y	0.0081	10
yeast-262_GO-0031224	2	intrinsic to membrane	L[LIF]I[LFI]	57	L[IVLMF].[IVLMF][DE]	LIG_Clathr_ClatBox_1	Y				intrinsic to membrane (1e-88)		0.0119	10
yeast-256_GO-0016021	2	integral to membrane	L[LIF]I[LFI]	57	L[IVLMF].[IVLMF][DE]	LIG_Clathr_ClatBox_1	Y				integral to membrane (1e-88)		0.0119	10
protein_40_YPL153C	2	RAD53: Protein kinase, required for cell-cycle arrest in response to DNA damage; activated by trans autophosphorylation when interacting with hyperphosphorylated Rad9p; also interacts with ARS1 and plays a role in initiation of DNA replication	E[DQ]I[GIM]E	57							heterochromatin formation (0.001)	Y	0.0059	9
protein_40_YOL127W	2	RPL25: Primary rRNA-binding ribosomal protein component of the large (60S) ribosomal subunit, has similarity to E. coli L23 and rat L23a ribosomal proteins; binds to 26S rRNA via a conserved C-terminal motif	N[KNV].[KQM]KV	57							nucleolus (0.001)		0.0059	8
protein_40_YOL120C	2	RPL18A: Protein component of the large (60S) ribosomal subunit, identical to Rpl18Bp and has similarity to rat L18 ribosomal protein; intron of RPL18A pre-mRNA forms stem-loop structures that are a target for Rnt1p cleavage leading to degradation	QK..[LAY]S[LKI]	57									0.0056	10
protein_40_YMR308C	2	PSE1: Karyopherin/importin that interacts with the nuclear pore complex; acts as the nuclear import receptor for specific proteins, including Pdr1p, Yap1p, Ste12p, and Aft1p	FG.K[PHV][ALV]	57							snRNP protein import into nucleus (1e-09)		0.0063	9
protein_40_YJL092W	2	SRS2: DNA helicase and DNA-dependent ATPase involved in DNA repair, needed for proper timing of commitment to meiotic recombination and transition from Meiosis I to II; affects genome stability by suppressing unscheduled homologous recombination	N[VRA][LCE]AS	57	YASI	SHP2 phosphatase substrate motif						Y	0.0058	10
protein_40_YER133W	2	GLC7: Catalytic subunit of type 1 serine/threonine protein phosphatase, involved in many processes including glycogen metabolism, sporulation, and mitosis; interacts with multiple regulatory subunits; predominantly isolated with Sds22p	P[SIM]..RS[RK]	57								Y	0.006	9
protein_40_YDR477W	2	SNF1: AMP-activated serine/threonine protein kinase found in a complex containing Snf4p and members of the Sip1p/Sip2p/Gal83p family; required for transcription of glucose-repressed genes, thermotolerance, sporulation, and peroxisome biogenesis	[SLV]S[SND]S	57									0.0104	10
protein_40_YDR145W	2	TAF12: Subunit (61/68 kDa) of TFIID and SAGA complexes, involved in RNA polymerase II transcription initiation and in chromatin modification, similar to histone H2A	L[ADW]..[RND]AK	57			Y						0.006	9
protein_40_YDL055C	2	PSA1: GDP-mannose pyrophosphorylase (mannose-1-phosphate guanyltransferase), synthesizes GDP-mannose from GTP and mannose-1-phosphate in cell wall biosynthesis; required for normal cell wall structure	A[DAV]..LL[DEH]	57	[DE]..LL	Di-Leu acidic motif for receptor endocytosis (recognized by VHS domain of GGA proteins)							0.0061	10
protein_40_YBR247C	2	ENP1: Protein associated with U3 and U14 snoRNAs, required for pre-rRNA processing and 40S ribosomal subunit synthesis; localized in the nucleus and concentrated in the nucleolus	[LEW]KV[LPI]K	57	VP	Interleukin converting enzyme protease					35S primary transcript processing (0.001)		0.0065	10
oshea_vacuole	2	oshea_vacuole	V[FGY].[LAT]VG	57							storage vacuole (0.001)		0.007	10
ucsf_loc_k_means_G6	6	Sub-cellular localization, 6 clusters	K[KRP].K	56.992	K[KR].[KR]	Nuclear localization motif		PHD	0.0001	-1.3	nuclear lumen (1e-70)		0.0351	10
protein_40_YPL211W	2	NIP7: Nucleolar protein required for 60S ribosome subunit biogenesis, constituent of 66S pre-ribosomal particles; physically interacts with Nop8p and the exosome subunit Rrp43p	KK..[KNH][KEV]	56	RKK.[ST]	ZIP kinase phosphorylation motif		DEAD	0.0001	-1.5	cytoplasm organization and biogenesis (1e-29)		0.0103	10
protein_40_YOR310C	2	NOP58: Protein involved in pre-rRNA processing, 18S rRNA synthesis, and snoRNA synthesis; component of the small subunit processome complex, which is required for processing of pre-18S rRNA	[GS]F..[RKH]GG	56	RGG	Alternative integrin binding site in FMDV virus		RRM_1	0.01	-1.4	nucleolus (0.01)		0.0063	7
protein_40_YPL043W	2	NOP4: Nucleolar protein, essential for processing and maturation of 27S pre-rRNA and large ribosomal subunit biogenesis; constituent of 66S pre-ribosomal particles; contains four RNA recognition motifs (RRMs)	K[EKS]K[KIR]	56	[KR][LIM]K[DE]K[LIM]PG	DEHYDRIN_2 PATTERN		DEAD	0.01	-1.3	nucleolus (1e-23)	Y	0.0105	10
yeast-436_GO-0031323	2	regulation of cellular metabolism	ND.[KDF]	56	D.D	Ribose moiety of UDP and manganese binding site in glucuronyl transferase		zf-C2H2	0.0001	-1.1	regulation of cellular metabolism (1e-22)	Y	0.012	10
protein_40_YOR272W	2	YTM1: Constituent of 66S pre-ribosomal particles, required for maturation of the large ribosomal subunit	R[GPT].[DQF]IP	56			Y	DEAD	1e-05	-1.1	ribosome biogenesis (1e-08)	Y	0.0068	10
protein_40_YNL061W	2	NOP2: Probable RNA m(5)C methyltransferase, essential for processing and maturation of 27S pre-rRNA and large ribosomal subunit biogenesis; localized to the nucleolus; constituent of 66S pre-ribosomal particles	R[GST].[DQF]IP	56			Y	DEAD	1e-05	-1.1	ribosome biogenesis (1e-08)		0.006	10
protein_40_YKR081C	2	RPF2: Essential protein involved in the processing of pre-rRNA and the assembly of the 60S ribosomal subunit; interacts with ribosomal protein L11; localizes predominantly to the nucleolus; constituent of 66S pre-ribosomal particles	[KVH]K..K[KES]	56	P.[ST]PKK.KK	Cdc2 like protein kinase substrate motif		Helicase_C	0.001	-0.9	cytoplasm organization and biogenesis (1e-23)		0.0101	10
yeast-1721_GO-0016043	2	cell organization and biogenesis	L[ETN]..L[EKV]	56	L..LL	Motif for interaction with nuclear receptors, docking motif for p300 on p53 to promote acetylation		IBN_N	0.001	-0.8	cellular localization (1e-37)	Y	0.0115	10
yeast-216_GO-0006325	2	establishment and/or maintenance of chromatin architecture	KR.[KLG]	56	KR	CLV_PCSK_PC1ET2_1		Bromodomain	0.0001	-0.3	establishment and/or maintenance of chromatin architecture (1e-18)		0.0117	10
yeast-216_GO-0006323	2	DNA packaging	KR.[KLG]	56	KR	CLV_PCSK_PC1ET2_1		Bromodomain	0.0001	-0.3	establishment and/or maintenance of chromatin architecture (1e-18)		0.0117	10
protein_40_YHR148W	2	IMP3: Component of the SSU processome, which is required for pre-18S rRNA processing, essential protein that interacts with Mpp10p and mediates interactions of Imp4p and Mpp10p with U3 snoRNA	[LQK]LA[VIA]G	56				WD40	0.0001	1	nucleolus (1e-07)		0.0061	9
yeast-251_GO-0005886	2	plasma membrane	I..F[LAF]	56	D..SII.FF	CK I delta kinase phosphorylation site (peptide screen)		MFS_1	1e-07	1.1	plasma membrane (1e-13)		0.0117	10
yeast-251_GO-0005886	2	plasma membrane	LG.[VGC][LTA]	56				MFS_1	1e-06	1.1	plasma membrane (1e-70)		0.0115	10
yeast-312_GO-0006414	2	translational elongation	G[FMY]G[LEI]	56	SG.G	Glycosaminoglycan attachment site	Y	Ribosomal_60s	1e-11	1.6	translational elongation (1e-21)		0.0069	10
yeast-312_GO-0006414	2	translational elongation	[AGT]A.[PKG]A	56			Y	Ribosomal_60s	1e-10	1.6	translational elongation (1e-33)	Y	0.0096	10
yeast-284_GO-0005740	2	mitochondrial envelope	[DKP][VTC].KTR	56				Mito_carr	1e-24	2	mitochondrial envelope (1e-17)		0.0105	10
protein_40_YLR429W	2	CRN1: Coronin, cortical actin cytoskeletal component that associates with the Arp2p/Arp3p complex to regulate its activity; plays a role in regulation of actin patch assembly	IG.[GRT][STI]F	56				Pkinase	1e-06	2.4	protein serine/threonine kinase activity (1e-07)		0.0059	10
yeast-256_GO-0016462	2	pyrophosphatase activity	IF..[EVF][IRQ]D	56				AAA	1e-05	2.6	nucleoside-triphosphatase activity (1e-10)	Y	0.007	9
protein_40_YBR031W	2	RPL4A: N-terminally acetylated protein component of the large (60S) ribosomal subunit, nearly identical to Rpl4Bp and has similarity to E. coli L4 and rat L4 ribosomal proteins	[GIK]KT[LIK]A	56	KTPAKEE	GSK-3, ERK1, ERK2, CDK5 substrate motif	Y	DEAD	0.0001	3.1	nucleolus (1e-04)	Y	0.0061	10
protein_40_YOL139C	2	CDC33: Cytoplasmic mRNA cap binding protein; the eIF4E-cap complex is responsible for mediating cap-dependent mRNA translation via interactions with the translation initiation factor eIF4G (Tif4631p or Tif4632p)	RD..[PLS][EDV]N	56				Pkinase	1e-13	4	protein kinase activity (1e-11)		0.0058	8
yeast-685_GO-0016740	2	transferase activity	PE[VNL][ILMV]	56				Pkinase	1e-58	6.5	transferase activity, transferring phosphorus-containing groups (1e-60)	Y	0.0116	10
yeast-301_GO-0044451	2	nucleoplasm part	E[DRG].[DGN]E	56							nucleoplasm part (1e-89)		0.0116	10
yeast-262_GO-0031224	2	intrinsic to membrane	FG.K[PH][AN]	56							rRNA export from nucleus (1e-12)		0.0071	10
protein_40_YPR144C	2	NOC4: Nucleolar protein, forms a complex with Nop14p that mediates maturation and nuclear export of 40S ribosomal subunits	KR..[ED][DEK]D	56	KR	CLV_PCSK_PC1ET2_1					small nucleolar ribonucleoprotein complex (1e-11)	Y	0.0059	9
protein_40_YNL110C	2	NOP15: Constituent of 66S pre-ribosomal particles, involved in 60S ribosomal subunit biogenesis; localizes to both nucleolus and cytoplasm	SEL[KGC][SMQ]	56	[ST]E	G protein-coupled receptor kinase 1 substrate motif					cytoplasm organization and biogenesis (1e-07)		0.0058	9
protein_40_YMR093W	2	UTP15: Nucleolar protein, component of the small subunit (SSU) processome containing the U3 snoRNA that is involved in processing of pre-18S rRNA	[KPY]K.LL[RFG]	56	DLL	Binding motif for clathrin heavy chain ear					nucleolus (0.001)		0.0055	9
protein_40_YLR002C	2	NOC3: Protein that forms a nuclear complex with Noc2p that binds to 66S ribosomal precursors to mediate their intranuclear transport; also binds to chromatin to promote the association of DNA replication factors and replication initiation	[AGQ]T.KK[SDG]	56	RKK.[ST]	ZIP kinase phosphorylation motif							0.0059	10
protein_40_YJL010C	2	NOP9: Essential component of pre-40S ribosomes that is required for early cleavages of 35S pre-rRNA and hence formation of 18S rRNA; binds RNA in vitro and contains multiple pumilio-like repeats	[GS]GR[GSV]G	56	[AG]R	Protease matriptase protease site					rRNA processing (1e-05)		0.0067	10
protein_40_YIL094C	2	LYS12: Homo-isocitrate dehydrogenase, an NAD-linked mitochondrial enzyme required for the fourth step in the biosynthesis of lysine, in which homo-isocitrate is oxidatively decarboxylated to alpha-ketoadipate	[VGH][LC]GQ	56	GGQ	N-methylation motif in E. coli, Gln residue in methylated, mimics CCA motif at the end of tRNA molecule						Y	0.0066	10
protein_40_YHR114W	2	BZZ1: SH3 domain protein implicated in the regulation of actin polymerization, able to recruit actin polymerization machinery through its SH3 domains, colocalizes with cortical actin patches and Las17p, interacts with type I myosins	PPP[PIL][PGT]	56	[DE]FPPP	EVH binding motif of Mena					actin cortical patch (0.001)		0.0055	10
protein_40_YBR142W	2	MAK5: Essential nucleolar protein, putative DEAD-box RNA helicase required for maintenance of M1 dsRNA virus; involved in biogenesis of large (60S) ribosomal subunits	[AD]D.E[RE]L	56	D.E	Sec24p	Y				nucleolus (0.001)		0.0057	9
protein_40_YBR106W	2	PHO88: Probable membrane protein, involved in phosphate transport; pho88 pho86 double null mutant exhibits enhanced synthesis of repressible acid phosphatase at high inorganic phosphate concentrations	IG.[IAC][IVG]	56							transporter activity (1e-10)		0.0108	10
protein_40_YBR017C	2	KAP104: Transportin, cytosolic karyopherin beta 2 involved in delivery of heterogeneous nuclear ribonucleoproteins to the nucleoplasm, binds rg-nuclear localization signals on Nab2p and Hrp1p, plays a role in cell-cycle progression	LF..K[PSF][AEK]	56	LFG	Protease Papain substrate, a prototype cysteine proteinase					protein import into nucleus (1e-05)		0.0061	9
protein_40_YBR160W	2	CDC28: Catalytic subunit of the main cell cycle cyclin-dependent kinase (CDK); alternately associates with G1 cyclins (CLNs) and G2/M cyclins (CLBs) which direct the CDK to specific substrates	L..L[QEP]	55.227				Pkinase	1e-06	0.3	cell cycle (1e-15)		0.01	10
protein_40_YKL021C	2	MAK11: Protein involved in an early, nucleolar step of 60S ribosomal subunit biogenesis; essential for cell growth and replication of killer M1 dsRNA virus; contains four beta-transducin repeats	EE..[EKD][KEY]	55	EED	Ankyrin B C-terminal motif that binds internal Ankyrin repeats		DEAD	0.01	-1.8	nucleolus (1e-32)	Y	0.0104	10
matsuyama_nucleolus	2	matsuyama_nucleolus	[RV][GP].DIP	55				DEAD	1e-10	-1.6	ATP-dependent RNA helicase activity (1e-09)		0.0083	10
yeast-256_GO-0016462	2	pyrophosphatase activity	DE[AVI][DHC]	55	YDE[PDV]	SH2 ligand for Nck1 and Nck2 (Tyr must be phosphorylated)	Y	Helicase_C	1e-24	-1.5	ATPase activity (1e-64)	Y	0.0119	10
yeast-248_GO-0016072	2	rRNA metabolism	DV[AQW]A[RQ]	55				DEAD	1e-07	-1.5	ATP-dependent RNA helicase activity (1e-08)		0.007	10
protein_40_YOL127W	2	RPL25: Primary rRNA-binding ribosomal protein component of the large (60S) ribosomal subunit, has similarity to E. coli L23 and rat L23a ribosomal proteins; binds to 26S rRNA via a conserved C-terminal motif	K..[RAK]A	55	K[KR].[KR]	Nuclear localization motif		Ribosomal_60s	0.01	-1.4	cytosolic ribosome (sensu Eukaryota) (1e-41)	Y	0.0099	10
protein_40_YNL175C	2	NOP13: Protein of unknown function, localizes to the nucleolus and nucleoplasm; contains an RNA recognition motif (RRM) and has similarity to Nop12p, which is required for processing of pre-18S rRNA	G[RLS]TA[RPG]	55	KSGST	eIF4 motif phosphorylation motif		DEAD	1e-07	-1.2	RNA helicase activity (1e-06)		0.0062	10
protein_40_YDR060W	2	MAK21: Constituent of 66S pre-ribosomal particles, required for large (60S) ribosomal subunit biogenesis; involved in nuclear export of pre-ribosomes; required for maintenance of dsRNA virus; homolog of human CAATT-binding protein	DV..R[GAD][LVA]	55			Y	DEAD	1e-05	-1.2	ATP-dependent RNA helicase activity (1e-05)		0.0053	10
protein_40_YGL120C	2	PRP43: RNA helicase in the DEAH-box family, functions in both RNA polymerase I and polymerase II transcript metabolism, involved in release of the lariat-intron from the spliceosome	KR..[EDK][DKE]	55	KR	CLV_PCSK_PC1ET2_1		Helicase_C	0.001	-0.9	nucleolus (1e-29)		0.0102	10
yeast-856_GO-0009059	2	macromolecule biosynthesis	N.[SNY]S	55	N.[TS]	N-linked glycosylation site	Y	PH	1e-05	-0.6	transcription regulator activity (1e-13)		0.0111	10
protein_40_YPL129W	2	TAF14: Subunit of TFIID, TFIIF, INO80, SWI/SNF, and NuA3 complexes, involved in RNA polymerase II transcription initiation and in chromatin modification; contains a YEATS domain	T[LPT].LE[SQN]	55	P.L	Motif in C-Fos for protein instability		Bromodomain	0.01	-0.4	nucleoplasm part (1e-05)		0.0057	10
yeast-1547_GO-0043283	2	biopolymer metabolism	N.[LDF]K	55				Helicase_C	0.001	0.1	protein modification (1e-80)		0.0118	10
protein_40_YJR002W	2	MPP10: Component of the SSU processome, which is required for pre-18S rRNA processing, interacts with and controls the stability of Imp3p and Imp4p, essential for viability; similar to human Mpp10p	LNK[LEP][ATP]	55	G[SA]LNK	GDP-mannose binding motif in transporter		WD40	0.01	0.1	snoRNA binding (1e-14)		0.0058	8
protein_40_YOL069W	2	NUF2: Component of the evolutionarily conserved kinetochore-associated Ndc80 complex (Ndc80p-Nuf2p-Spc24p-Spc25p); involved in chromosome segregation, spindle checkpoint activity and kinetochore clustering	[KEV]L..E[VKF]E	55				SMC_N	0.01	0.2		Y	0.0059	10
yeast-413_GO-0005215	2	transporter activity	FA[LVW][AVH]	55				MFS_1	1e-06	0.8	transporter activity (1e-44)	Y	0.0125	10
protein_40_YDR449C	2	UTP6: Nucleolar protein, component of the small subunit (SSU) processome containing the U3 snoRNA that is involved in processing of pre-18S rRNA	[LQK]LA[VIA]G	55				WD40	0.0001	1	nucleolus (1e-07)		0.0055	10
protein_40_YLR197W	2	SIK1: Essential evolutionarily-conserved nucleolar protein component of the box C/D snoRNP complexes that direct 2'-O-methylation of pre-rRNA during its maturation; overexpression causes spindle orientation defects	K[ETM][KVL]K	55				WD40	0.01	1.7	nucleolus (1e-28)		0.0101	10
yeast-752_GO-0016787	2	hydrolase activity	[WL]D..GQ[EDP]	55	D..G	motif that binds phosphate in GDP and GTP binding proteins		Ras	1e-34	2.7	GTPase activity (1e-35)		0.0125	10
protein_40_YKL021C	2	MAK11: Protein involved in an early, nucleolar step of 60S ribosomal subunit biogenesis; essential for cell growth and replication of killer M1 dsRNA virus; contains four beta-transducin repeats	[GEI]K[TWK]LA	55				DEAD	0.01	2.7	nucleolus (1e-07)		0.0062	10
protein_40_YLL008W	2	DRS1: Nucleolar DEAD-box protein required for ribosome assembly and function, including synthesis of 60S ribosomal subunits; constituent of 66S pre-ribosomal particles	I[GQL].G[SHQ]F	55	GCF	Motif for covalent cholesterol attachment at Cys		Pkinase	0.0001	3.3	protein kinase activity (0.001)	Y	0.0063	9
protein_40_YJR066W	2	TOR1: PIK-related protein kinase and rapamycin target; subunit of TORC1, a complex that controls growth in response to nutrients by regulating translation, transcription, ribosome biogenesis, nutrient transport and autophagy; involved in meiosis	LF.[KHF][LM]H	55	LFG	Protease Papain substrate, a prototype cysteine proteinase		GATA	1e-06	7	regulation of nitrogen utilization (1e-07)		0.0061	10
yeast-324_GO-0030528	2	transcription regulator activity	[ASG]C..C[RIQ]	55	C..C	Motif on TIM mitochondrial translocation proteins	Y	Zn_clus	1e-36	20.7	transcription regulator activity (1e-33)		0.0123	10
yeast-322_GO-0005654	2	nucleoplasm	ED[EAK][DEG]	55	SEDEE	CKII kinase phosphorylation site (peptide screen)	Y				nucleoplasm (1e-10)	Y	0.0118	10
protein_40_YPR161C	2	SGV1: Cyclin (Bur2p)-dependent protein kinase that functions in transcriptional regulation; phosphorylates the carboxy-terminal domain of Rpo21p, which is the largest subunit of RNA polymerase II; regulated by Cak1p	[EVA][ERD]..GDE	55	RGD	LIG_RGD					nucleolus (1e-06)		0.0057	10
protein_40_YPR034W	2	ARP7: Component of both the SWI/SNF and RSC chromatin remodeling complexes; actin-related protein involved in transcriptional regulation	L[QWG].[LTE]LK	55							SWI/SNF complex (1e-05)		0.0057	9
protein_40_YPL204W	2	HRR25: Protein kinase involved in regulating diverse events including vesicular trafficking, DNA repair, and chromosome segregation; binds the CTD of RNA pol II; homolog of mammalian casein kinase 1delta (CK1delta)	[KHY]V[KDP]KV	55	VP	Interleukin converting enzyme protease							0.0057	10
protein_40_YPL153C	2	RAD53: Protein kinase, required for cell-cycle arrest in response to DNA damage; activated by trans autophosphorylation when interacting with hyperphosphorylated Rad9p; also interacts with ARS1 and plays a role in initiation of DNA replication	EQ[KVQ]	55	[PG].[GS]C[GA]E[EQ].[LIVM]	ALPHA_2_MACROGLOBULIN PATTERN					DNA integrity checkpoint (0.001)	Y	0.0101	10
protein_40_YPL153C	2	RAD53: Protein kinase, required for cell-cycle arrest in response to DNA damage; activated by trans autophosphorylation when interacting with hyperphosphorylated Rad9p; also interacts with ARS1 and plays a role in initiation of DNA replication	NN[SQL][NQK]R	55	[KR]R	CLV_PCSK_KEX2_1						Y	0.0058	8
protein_40_YPL093W	2	NOG1: Putative GTPase that associates with free 60S ribosomal subunits in the nucleolus and is required for 60S ribosomal subunit biogenesis; constituent of 66S pre-ribosomal particles; member of the ODN family of nucleolar G-proteins	[KRH]K..K[EAR]	55	KR	CLV_PCSK_PC1ET2_1					cytoplasm organization and biogenesis (1e-30)		0.0105	10
protein_40_YMR117C	2	SPC24: Component of the evolutionarily conserved kinetochore-associated Ndc80 complex (Ndc80p-Nuf2p-Spc24p-Spc25p); involved in chromosome segregation, spindle checkpoint activity and kinetochore clustering	[DHW]K..K[DMK]I	55							cytoskeletal part (0.01)		0.0062	8
protein_40_YML073C	2	RPL6A: N-terminally acetylated protein component of the large (60S) ribosomal subunit, has similarity to Rpl6Bp and to rat L6 ribosomal protein; binds to 5.8S rRNA	VVV[VSE][GHY]	55	VEHD	Protease Caspase 6-stringent					cytosol (0.001)		0.0053	9
protein_40_YML010W	2	SPT5: Protein that forms a complex with Spt4p and mediates both activation and inhibition of transcription elongation; Spt4p-Spt5p complex also plays a role in pre-mRNA processing	[DGF]D..E[EDK]	55							nuclear lumen (1e-10)	Y	0.0097	10
protein_40_YLR429W	2	CRN1: Coronin, cortical actin cytoskeletal component that associates with the Arp2p/Arp3p complex to regulate its activity; plays a role in regulation of actin patch assembly	NK.[ELF][KCT]L	55									0.0061	10
protein_40_YLR180W	2	SAM1: S-adenosylmethionine synthetase, catalyzes transfer of the adenosyl group of ATP to the sulfur atom of methionine; one of two differentially regulated isozymes (Sam1p and Sam2p)	[IDF]LA[AWT]L	55								Y	0.0058	9
protein_40_YIL144W	2	TID3: Component of the evolutionarily conserved kinetochore-associated Ndc80 complex (Ndc80p-Nuf2p-Spc24p-Spc25p); conserved coiled-coil protein involved in chromosome segregation, spindle checkpoint activity, kinetochore assembly and clustering	[NPQ][EQL]..RLK	55							microtubule cytoskeleton (0.001)		0.0057	8
protein_40_YGR218W	2	CRM1: Major karyopherin, involved in export of proteins, RNAs, and ribosomal subunits from the nucleus	L[FHI].[NSI]NN	55							rRNA export from nucleus (0.001)	Y	0.0062	9
protein_40_YGR086C	2	PIL1: Primary component of eisosomes, which are large immobile cell cortex structures associated with endocytosis; null mutants show activation of Pkc1p/Ypk1p stress resistance pathways; detected in phosphorylated state in mitochondria	[LPR]N..[QSG]QQ	55	S[QT]Q	ATM phosphorylation of this motif on Chk2							0.0063	9
protein_40_YFR034C	2	PHO4: Basic helix-loop-helix (bHLH) transcription factor of the myc-family; binds cooperatively with Pho2p to the PHO5 promoter; function is regulated by phosphorylation at multiple sites and by phosphate availability	A[LT].RA[LVC]	55							cytosol (0.01)		0.0061	10
protein_40_YER118C	2	SHO1: Transmembrane osmosensor, participates in activation of both the Cdc42p- and MAP kinase-dependent filamentous growth pathway and the high-osmolarity glycerol response pathway	S[SFV]AS[RTG]	55	S[ST]	MDC1 BRCT domain binding motif							0.0058	10
protein_40_YDR448W	2	ADA2: Transcription coactivator, component of the ADA and SAGA transcriptional adaptor/HAT (histone acetyltransferase) complexes	L[LEK]..[QIV]QQ	55							SAGA complex (1e-09)		0.0059	10
protein_40_YCR009C	2	RVS161: Amphiphysin-like lipid raft protein; subunit of a complex (Rvs161p-Rvs167p) that regulates polarization of the actin cytoskeleton, endocytosis, cell polarity, cell fusion and viability following starvation or osmotic stress	P[PIT].P[PN]R	55	PPR	LIG_WW_3					actin cytoskeleton organization and biogenesis (0.01)		0.0067	10
protein_40_YBR059C	2	AKL1: Ser-Thr protein kinase, member (with Ark1p and Prk1p) of the Ark kinase family; involved in endocytosis and actin cytoskeleton organization	[SVI]S.DE[SWH]	55	S.D	CAMKII phosphorylation site							0.0058	10
protein_40_YAR007C	2	RFA1: Subunit of heterotrimeric Replication Protein A (RPA), which is a highly conserved single-stranded DNA binding protein involved in DNA replication, repair, and recombination	P[EKF]LV[PTL]	55	LVPRG	Protease Thrombin					replication fork (sensu Eukaryota) (0.01)		0.006	10
yeast-410_GO-0007049	2	cell cycle	[SYI]S...S	54	S...S	WD40 binding motif, Ser residues must be phosphorylated		Pkinase	0.0001	-4.8	cell cycle (10)	Y	0.011	10
yeast-399_GO-0003723	2	RNA binding	RGG[FNQ][RFA]	54	GGRGG	Arginine methyl transferease substrate motif (PRMT1)	Y	RRM_1	1e-07	-2.6	RNA binding (1e-09)		0.0068	10
oshea_mitochondrion	2	oshea_mitochondrion	N.N[SEN]	54				Zn_clus	1e-11	-2.3	transcription regulator activity (1e-18)		0.0106	10
protein_40_YOL077C	2	BRX1: Nucleolar protein, constituent of 66S pre-ribosomal particles; depletion leads to defects in rRNA processing and a block in the assembly of large ribosomal subunits; possesses a sigma(70)-like RNA-binding motif	KK.[SVR][KEG]	54	RKK.[ST]	ZIP kinase phosphorylation motif		Brix	0.01	-1.5	cytoplasm organization and biogenesis (1e-25)		0.01	10
yeast-410_GO-0007049	2	cell cycle	L[LSQ]Q	54	LSQE	ATM kinase substrate motif		Pkinase	0.0001	-1.4	cell cycle (1e-25)	Y	0.0112	10
protein_40_YKL014C	2	URB1: Nucleolar protein required for the normal accumulation of 25S and 5.8S rRNAs, associated with the 27SA2 pre-ribosomal particle; proposed to be involved in the biogenesis of the 60S ribosomal subunit	KK..[KDF][KEH]	54	RKK.[ST]	ZIP kinase phosphorylation motif		Helicase_C	0.01	-1.3	cytoplasm organization and biogenesis (1e-26)		0.0103	10
yeast-207_GO-0003677	2	DNA binding	N.N[TNF]	54				Zn_clus	1e-08	-1.2	DNA binding (1e-15)	Y	0.0111	10
yeast-1721_GO-0016043	2	cell organization and biogenesis	[KNV]K.S[KEN]	54	RKK.[ST]	ZIP kinase phosphorylation motif		Helicase_C	0.01	-1.1	chromosome organization and biogenesis (1e-30)	Y	0.011	10
protein_40_YLR002C	2	NOC3: Protein that forms a nuclear complex with Noc2p that binds to 66S ribosomal precursors to mediate their intranuclear transport; also binds to chromatin to promote the association of DNA replication factors and replication initiation	[RVT]A[AG]R	54	[AG]R	Protease matriptase protease site		DEAD	0.001	-1.1	nucleolus (1e-06)		0.0074	10
protein_40_YPL198W	2	RPL7B: Protein component of the large (60S) ribosomal subunit, nearly identical to Rpl7Ap and has similarity to E. coli L30 and rat L7 ribosomal proteins; contains a conserved C-terminal Nucleic acid Binding Domain (NDB2)	DVA[AQC][RTP]	54	DVAD	Protease Caspase 2 -stringent	Y	DEAD	0.01	-1	ribosomal large subunit assembly and maintenance (1e-05)	Y	0.006	9
protein_40_YOR181W	2	LAS17: Actin assembly factor, activates the Arp2/3 protein complex that nucleates branched actin filaments; localizes with the Arp2/3 complex to actin patches; homolog of the human Wiskott-Aldrich syndrome protein (WASP)	[AVI]P..PP[AP]	54	P..P	SH3 general ligand,		SH3_1	1e-05	-0.9	actin cortical patch (1e-05)	Y	0.006	9
yeast-661_GO-0050789	2	regulation of biological process	L.Q[DEP]	54	LSQE	ATM kinase substrate motif	Y	Zn_clus	0.01	-0.8	regulation of metabolism (1e-12)		0.0113	10
protein_40_YOR206W	2	NOC2: Protein that forms a nucleolar complex with Mak21p that binds to 90S and 66S pre-ribosomes, as well as a nuclear complex with Noc3p that binds to 66S pre-ribosomes; both complexes mediate intranuclear transport of ribosomal precursors	[TRI][GER].GKT	54				Helicase_C	1e-09	-0.8	RNA helicase activity (1e-10)		0.0063	10
yeast-312_GO-0006414	2	translational elongation	RGITI	54	FRGGT	Phosphoinositide binding motif in ATG18 and ATG21		GTP_EFTU_D2	1e-08	-0.7	translation elongation factor activity (1e-08)		0.0063	9
protein_40_YFL039C	2	ACT1: Actin, structural protein involved in cell polarization, endocytosis, and other cytoskeletal functions	[SLD]KR[YAD]S	54	KR	CLV_PCSK_PC1ET2_1		SH3_1	0.01	-0.7	actin cytoskeleton organization and biogenesis (0.001)		0.0057	10
matsuyama_periphery	2	matsuyama_periphery	A[SFD]S	54	C[SA]DSR[LIVM].[AP]	PROK_CO2_ANHYDRASE_1 PATTERN		PH	0.0001	-0.7	barrier septum (1e-89)	Y	0.0134	10
protein_40_YNL186W	2	UBP10: Ubiquitin-specific protease that deubiquitinates ubiquitin-protein moieties; may regulate silencing by acting on Sir4p; involved in posttranscriptionally regulating Gap1p and possibly other transporters; primarily located in the nucleus	S[SI]PL[NKV]	54	SP	ERK1, ERK2 Kinase substrate motif		Pkinase	0.01	-0.6		Y	0.0054	8
protein_40_YBR198C	2	TAF5: Subunit (90 kDa) of TFIID and SAGA complexes, involved in RNA polymerase II transcription initiation and in chromatin modification	NN[VNI]E[EV]	54				Bromodomain	0.01	-0.6	transcription factor TFIID complex (1e-07)		0.0061	9
protein_40_YDR356W	2	SPC110: Inner plaque spindle pole body (SPB) component, ortholog of human kendrin; involved in connecting nuclear microtubules to SPB; interacts with Tub4p-complex and calmodulin; phosphorylated by Mps1p in cell cycle-dependent manner	[DS]V..AL[KGP]	54			Y	Kinesin	0.01	0.3	spindle pole body (1e-04)	Y	0.006	10
protein_40_YNL186W	2	UBP10: Ubiquitin-specific protease that deubiquitinates ubiquitin-protein moieties; may regulate silencing by acting on Sir4p; involved in posttranscriptionally regulating Gap1p and possibly other transporters; primarily located in the nucleus	N[PKF]..R[IPD]	54				Pkinase	1e-10	0.9	protein kinase activity (1e-10)	Y	0.0086	10
yeast-1062_GO-0016020	2	membrane	A..F[GLA]	54				MFS_1	1e-06	1	plasma membrane (1e-53)	Y	0.0113	10
yeast-304_GO-0019752	2	carboxylic acid metabolism	V.[STA]G	54				PALP	0.01	1.4	carboxylic acid metabolism (1e-15)		0.0112	10
yeast-304_GO-0006082	2	organic acid metabolism	V.[STA]G	54				PALP	0.01	1.4	carboxylic acid metabolism (1e-15)		0.0112	10
protein_40_YKR048C	2	NAP1: Protein that interacts with mitotic cyclin Clb2p; required for the regulation of microtubule dynamics during mitosis; controls bud morphogenesis; involved in the transport of H2A and H2B histones to the nucleus; phosphorylated by CK2	YL..E[ILMV][LVM]	54	Y[LI]	SH2 ligand for PLCgamma1 N-term.)group 3(phospho-peptide)		Histone	0.001	1.5		Y	0.0059	10
protein_40_YML069W	2	POB3: Subunit of the heterodimeric FACT complex (Spt16p-Pob3p), which facilitates RNA Pol II transcription elongation through nucleosomes by destabilizing and then reassembling nucleosome structure; interacts with DNA polymerase alpha (Pol1p)	[RT]L.R[RGV]G	54	RGG	Alternative integrin binding site in FMDV virus		Histone	1e-06	1.6	nuclear nucleosome (1e-06)		0.0062	10
protein_40_YNL272C	2	SEC2: Guanyl-nucleotide exchange factor for the small G-protein Sec4p, located on cytoplasmic vesicles; essential for post-Golgi vesicle transport	K[IHR][IVP]H	54	KR	CLV_PCSK_PC1ET2_1		Pkinase	1e-09	1.9	protein kinase activity (1e-07)		0.007	10
protein_40_YPR137W	2	RRP9: Protein involved in pre-rRNA processing, associated with U3 snRNP; component of small ribosomal subunit (SSU) processosome; ortholog of the human U3-55k protein	[IPM][KHG].WD	54	PWDLW	LIG_Clathr_ClatBox_2		WD40	1e-05	2.1	small nucleolar ribonucleoprotein complex (1e-11)	Y	0.0059	8
protein_40_YKL009W	2	MRT4: Protein involved in mRNA turnover and ribosome assembly, localizes to the nucleolus	[GKR]K.AA[FMS]	54				DEAD	0.001	3.2	cytoplasm organization and biogenesis (1e-05)		0.006	9
protein_40_YKL021C	2	MAK11: Protein involved in an early, nucleolar step of 60S ribosomal subunit biogenesis; essential for cell growth and replication of killer M1 dsRNA virus; contains four beta-transducin repeats	[PT][TDE]REL	54	RE..E	Iron binding motif in ferritin L-chain and yeast Iron transport protein	Y	DEAD	1e-05	3.3	ATP-dependent RNA helicase activity (1e-06)	Y	0.0065	10
yeast-256_GO-0016462	2	pyrophosphatase activity	PTR[EM][LIT]	54	P[ST]	DNA dependent Protein kinase substrate motif		DEAD	1e-16	3.9	ATP-dependent RNA helicase activity (1e-18)	Y	0.0075	10
protein_40_YAR019C	2	CDC15: Protein kinase of the Mitotic Exit Network that is localized to the spindle pole bodies at late anaphase; promotes mitotic exit by directly switching on the kinase activity of Dbf2p	G[AST].G.V	54				Pkinase	1e-20	4.5	protein kinase activity (1e-17)		0.0079	9
yeast-628_GO-0043037	2	translation	[KWV]MS[KAE]S	54	WM	Substrate binding motif of barley alpha-amylase 1 (AMY1) enzyme					amino acid activation (1e-15)		0.0086	10
protein_40_YOR326W	2	MYO2: One of two type V myosin motors (along with MYO4) involved in actin-based transport of cargos; required for the polarized delivery of secretory vesicles, the vacuole, late Golgi elements, peroxisomes, and the mitotic spindle	[LM]EN[VAP]Q	54	KEN	LIG_APCC_KENbox_2						Y	0.0066	9
protein_40_YOR039W	2	CKB2: Beta' regulatory subunit of casein kinase 2, a Ser/Thr protein kinase with roles in cell growth and proliferation; the holoenzyme also contains CKA1, CKA2 and CKB1, the many substrates include transcription factors and all RNA polymerases	D[EDY]..DE[EDG]	54	YDE[PDV]	SH2 ligand for Nck1 and Nck2 (Tyr must be phosphorylated)					transcription elongation factor complex (1e-04)		0.0084	10
protein_40_YOL120C	2	RPL18A: Protein component of the large (60S) ribosomal subunit, identical to Rpl18Bp and has similarity to rat L18 ribosomal protein; intron of RPL18A pre-mRNA forms stem-loop structures that are a target for Rnt1p cleavage leading to degradation	[NIK]K.V[VMI]V	54							cytosolic large ribosomal subunit (sensu Eukaryota) (1e-04)		0.0057	8
protein_40_YNL124W	2	NAF1: Protein required for the assembly of box H/ACA snoRNPs and for pre-rRNA processing, forms a complex with Shq1p and interacts with H/ACA snoRNP components Nhp2p and Cbf5p; has similarity to Gar1p and other RNA-binding proteins	ET.[KAY][ED]E	54	T.Y	MEK phosphorylation of MAPK activation site							0.006	8
protein_40_YNL118C	2	DCP2: Catalytic subunit of the Dcp1p-Dcp2p decapping enzyme complex, which removes the 5' cap structure from mRNAs prior to their degradation; member of the Nudix hydrolase family	D[DPK]..S[KQM]I	54	DDDD..S	Casein kinase 1 phosphorylation motif	Y					Y	0.0062	9
protein_40_YMR093W	2	UTP15: Nucleolar protein, component of the small subunit (SSU) processome containing the U3 snoRNA that is involved in processing of pre-18S rRNA	[TIV]D.SK[RIY]	54	KR	CLV_PCSK_PC1ET2_1	Y				snoRNA binding (1e-08)	Y	0.0055	7
protein_40_YLL011W	2	SOF1: Essential protein required for biogenesis of 40S (small) ribosomal subunit; has similarity to the beta subunit of trimeric G-proteins and the splicing factor Prp4p	[LDG]E..D[EKL]E	54							rRNA processing (1e-11)		0.0062	10
protein_40_YHR196W	2	UTP9: Nucleolar protein, component of the small subunit (SSU) processome containing the U3 snoRNA that is involved in processing of pre-18S rRNA	IS[KEC]A[SKR]	54							small nucleolar ribonucleoprotein complex (1e-04)	Y	0.0058	9
protein_40_YGL173C	2	KEM1: Evolutionarily-conserved 5'-3' exonuclease component of cytoplasmic processing (P) bodies involved in mRNA decay; plays a role in microtubule-mediated processes, filamentous growth, ribosomal RNA maturation, and telomere maintenance	[GRK][GT]RGG	54	RGG	Alternative integrin binding site in FMDV virus	Y						0.006	9
protein_40_YBR036C	2	CSG2: Endoplasmic reticulum membrane protein, required for mannosylation of inositolphosphorylceramide and for growth at high calcium concentrations	GL..L[IFM][VRN]	54	L..L.L..L	Leucine rich repeat common in protein protein interactions. They are normally 24 amino acids long							0.0061	8
protein_40_YAL024C	2	LTE1: Putative GDP/GTP exchange factor required for mitotic exit at low temperatures; acts as a guanine nucleotide exchange factor (GEF) for Tem1p, which is a key regulator of mitotic exit; physically associates with Ras2p-GTP	KL[IP]D[EWG]	54	LPDEL	Motif in CBP for interaction with PPARg-LBD (secondary site)							0.006	8
yeast-1166_GO-0005488	2	binding	Q..[QVT]Q	53	[ST]Q	ATM kinase phosphorylation site		RRM_1	0.001	-3.2	protein binding (1e-58)		0.011	10
yeast-345_GO-0006396	2	RNA processing	H[RHL].G[RCL]T	53			Y	DEAD	1e-19	-2	RNA helicase activity (1e-19)	Y	0.0098	10
yeast-1547_GO-0043283	2	biopolymer metabolism	KL.[SEI]	53	NKLY	LIM3 domain in enigma binds to this site in Ret		BRCT	1e-05	-1.8	DNA metabolism (1e-10)		0.0108	10
protein_40_YDR496C	2	PUF6: Pumilio-homology domain protein that binds ASH1 mRNA at PUF consensus sequences in the 3' UTR and represses its translation, resulting in proper asymmetric localization of ASH1 mRNA	KK.[SVR][KGE]	53	RKK.[ST]	ZIP kinase phosphorylation motif		Brix	0.01	-1.4	cytoplasm organization and biogenesis (1e-25)		0.0099	10
yeast-648_GO-0050791	2	regulation of physiological process	L..[PNM]S	53			Y	Zn_clus	1e-05	-1.2	regulation of metabolism (1e-15)		0.0109	10
yeast-238_GO-0017111	2	nucleoside-triphosphatase activity	DE[AVI][DHR]	53	YDE[PDV]	SH2 ligand for Nck1 and Nck2 (Tyr must be phosphorylated)	Y	Helicase_C	1e-14	-1.2	nucleoside-triphosphatase activity (1e-61)	Y	0.0112	10
yeast-238_GO-0017111	2	nucleoside-triphosphatase activity	L[YIV]..P[GPT]	53	[PV]..P	LIG_SH3_3		Helicase_C	1e-12	-1.2	nucleoside-triphosphatase activity (1e-53)	Y	0.0119	10
protein_40_YOL127W	2	RPL25: Primary rRNA-binding ribosomal protein component of the large (60S) ribosomal subunit, has similarity to E. coli L23 and rat L23a ribosomal proteins; binds to 26S rRNA via a conserved C-terminal motif	DV[AVE]A[RFK]	53			Y	DEAD	0.0001	-1.2	RNA helicase activity (1e-04)		0.0056	9
yeast-460_GO-0006351	2	transcription, DNA-dependent	Q[QNH]Q	53				zf-C2H2	1e-09	-0.6	transcription, DNA-dependent (1e-13)		0.0108	10
protein_40_YJR066W	2	TOR1: PIK-related protein kinase and rapamycin target; subunit of TORC1, a complex that controls growth in response to nutrients by regulating translation, transcription, ribosome biogenesis, nutrient transport and autophagy; involved in meiosis	[SE]D..[GPE]TL	53	PTL	Motif in Fos for proteosome degredation		Cation_ATPase_N	0.01	-0.4	ATPase activity, coupled to transmembrane movement of ions, phosphorylative mechanism (0.01)		0.0057	7
yeast-1721_GO-0016043	2	cell organization and biogenesis	N[SGT].[STN]S	53				PH	0.01	-0.3	cellular morphogenesis (1e-33)	Y	0.0112	10
protein_40_YNL272C	2	SEC2: Guanyl-nucleotide exchange factor for the small G-protein Sec4p, located on cytoplasmic vesicles; essential for post-Golgi vesicle transport	Q[ITW][LHG]R	53	[AG]R	Protease matriptase protease site		Pkinase	1e-13	0.5	protein kinase activity (1e-13)	Y	0.0075	10
protein_40_YBR106W	2	PHO88: Probable membrane protein, involved in phosphate transport; pho88 pho86 double null mutant exhibits enhanced synthesis of repressible acid phosphatase at high inorganic phosphate concentrations	I..[VIL]V	53				MFS_1	1e-08	1.6	transporter activity (1e-13)		0.0097	10
protein_40_YJR002W	2	MPP10: Component of the SSU processome, which is required for pre-18S rRNA processing, interacts with and controls the stability of Imp3p and Imp4p, essential for viability; similar to human Mpp10p	[IMP][KH].WD	53	PWDLW	LIG_Clathr_ClatBox_2		WD40	1e-07	1.9	small nucleolar ribonucleoprotein complex (1e-14)		0.0057	9
protein_40_YAR019C	2	CDC15: Protein kinase of the Mitotic Exit Network that is localized to the spindle pole bodies at late anaphase; promotes mitotic exit by directly switching on the kinase activity of Dbf2p	HP.[IV][VIC]	53	HPQ	Biotin binding motif in streptavidin		Pkinase	1e-14	3.2	kinase activity (1e-12)		0.0057	10
protein_40_YNL002C	2	RLP7: Nucleolar protein with similarity to large ribosomal subunit L7 proteins; constituent of 66S pre-ribosomal particles; plays an essential role in processing of precursors to the large ribosomal subunit RNAs	GK[TQG][LAF]A	53				DEAD	1e-05	3.3	ribosome biogenesis (1e-05)	Y	0.0055	9
protein_40_YGL245W	2	GUS1: Glutamyl-tRNA synthetase (GluRS), forms a complex with methionyl-tRNA synthetase (Mes1p) and Arc1p; complex formation increases the catalytic efficiency of both tRNA synthetases and ensures their correct localization to the cytoplasm	[VSM]D.W[SAR]	53				Pkinase	1e-18	3.8	protein kinase activity (1e-17)		0.0066	8
yeast-345_GO-0006396	2	RNA processing	[DY]EAD[RFQ]	53	YE	TPK-IIB/P38Syk kinase phosphorylation site (peptide screen)		DEAD	1e-13	4.8	RNA helicase activity (1e-12)		0.0087	9
yeast-685_GO-0016740	2	transferase activity	[LRM]AP[ECM]	53	P[TS]AP	LIG_PTAP		Pkinase	1e-30	5.7	kinase activity (1e-30)	Y	0.0112	10
yeast-685_GO-0016740	2	transferase activity	[MRH][AKS]PE	53	FP.[PAILSK]P	LIG_EVH1_I		Pkinase	1e-33	5.8	kinase activity (1e-33)	Y	0.0112	10
yeast-685_GO-0016740	2	transferase activity	D[ILC]..[EQA]N	53				Pkinase	1e-71	8.2	kinase activity (1e-67)	Y	0.0109	10
yeast-255_GO-0007028	2	cytoplasm organization and biogenesis	[HFG]R.GR[TER]	53	[AG]R	Protease matriptase protease site		Helicase_C	1e-16	9.8	ribosome biogenesis (1e-19)		0.0099	10
yeast-255_GO-0042254	2	ribosome biogenesis and assembly	[HFG]R.GR[TER]	53	[AG]R	Protease matriptase protease site		Helicase_C	1e-16	9.9	ribosome biogenesis (1e-19)		0.0099	10
yeast-336_GO-0005783	2	endoplasmic reticulum	L..[LIV]F	53							endoplasmic reticulum (1e-22)	Y	0.0116	10
yeast-335_GO-0016772	2	transferase activity, transferring phosphorus-containing groups	[QRC]L..R[LE]P	53			Y				transferase activity, transferring phosphorus-containing groups (1e-07)		0.0065	9
yeast-285_GO-0012505	2	endomembrane system	F[GQ].K[PHT]A	53							snRNP protein import into nucleus (1e-09)		0.0068	9
yeast-256_GO-0016462	2	pyrophosphatase activity	DE..[ELM]T[AP]	53							pyrophosphatase activity (1e-07)		0.007	8
yeast-251_GO-0005886	2	plasma membrane	S[SCV].[AFM]S	53	S[ST]	MDC1 BRCT domain binding motif					plasma membrane (1e-86)	Y	0.0112	10
yeast-234_GO-0006605	2	protein targeting	FG.K[PEH][AN]	53	KEN	LIG_APCC_KENbox_2					rRNA export from nucleus (1e-12)		0.0064	8
protein_40_YPR119W	2	CLB2: B-type cyclin involved in cell cycle progression; activates Cdc28p to promote the transition from G2 to M phase; accumulates during G2 and M, then targeted via a destruction box motif for ubiquitin-mediated degradation by the proteasome	L..D[ENT]	53			Y				cell cycle (1e-13)		0.0093	10
protein_40_YPL240C	2	HSP82: Hsp90 chaperone required for pheromone signaling and negative regulation of Hsf1p; docks with Tom70p for mitochondrial preprotein delivery; promotes telomerase DNA binding and nucleotide addition; interacts with Cns1p, Cpr6p, Cpr7p, Sti1p	L.G	53	LFG	Protease Papain substrate, a prototype cysteine proteinase						Y	0.0094	10
protein_40_YPL153C	2	RAD53: Protein kinase, required for cell-cycle arrest in response to DNA damage; activated by trans autophosphorylation when interacting with hyperphosphorylated Rad9p; also interacts with ARS1 and plays a role in initiation of DNA replication	[ATR]S...D	53							DNA damage response, signal transduction (0.001)	Y	0.0095	10
protein_40_YPL153C	2	RAD53: Protein kinase, required for cell-cycle arrest in response to DNA damage; activated by trans autophosphorylation when interacting with hyperphosphorylated Rad9p; also interacts with ARS1 and plays a role in initiation of DNA replication	[DES]E[DEK]E	53	EEEYF	EGFR kinase phosphorylation site (peptide screen)					regulation of gene expression, epigenetic (0.001)	Y	0.0096	10
protein_40_YOL127W	2	RPL25: Primary rRNA-binding ribosomal protein component of the large (60S) ribosomal subunit, has similarity to E. coli L23 and rat L23a ribosomal proteins; binds to 26S rRNA via a conserved C-terminal motif	G[KIR]KV[TAK]	53	G[KR][KR]	Amidation after cleavage after Gly (must be in secretory pathway)					cytosolic ribosome (sensu Eukaryota) (1e-07)		0.0056	9
protein_40_YMR093W	2	UTP15: Nucleolar protein, component of the small subunit (SSU) processome containing the U3 snoRNA that is involved in processing of pre-18S rRNA	[LEM][LAV].KLS	53							nucleolus (1e-06)	Y	0.0063	10
protein_40_YLR175W	2	CBF5: Pseudouridine synthase catalytic subunit of box H/ACA small nucleolar ribonucleoprotein particles (snoRNPs), acts on both large and small rRNAs and on snRNA U2	EE..[KGP][DEK]	53	EED	Ankyrin B C-terminal motif that binds internal Ankyrin repeats					nucleolus (1e-13)		0.0099	10
protein_40_YKL009W	2	MRT4: Protein involved in mRNA turnover and ribosome assembly, localizes to the nucleolus	AR..[ASH]K[EIK]	53	[AG]R	Protease matriptase protease site							0.006	10
protein_40_YJR066W	2	TOR1: PIK-related protein kinase and rapamycin target; subunit of TORC1, a complex that controls growth in response to nutrients by regulating translation, transcription, ribosome biogenesis, nutrient transport and autophagy; involved in meiosis	[DVF]I..F[DNG]D	53	DF.DF	EF hand in gamma-synergin binding motif					cellular morphogenesis (0.01)		0.0061	10
protein_40_YJL095W	2	BCK1: Mitogen-activated protein (MAP) kinase kinase kinase acting in the protein kinase C signaling pathway, which controls cell integrity; upon activation by Pkc1p phosphorylates downstream kinases Mkk1p and Mkk2p	K[LFA]..G[SQE]K	53	[LI][IVCAP]D.K[LIFY]E[FI]G	SAICAR_SYNTHETASE_2 PATTERN							0.0054	9
protein_40_YHR169W	2	DBP8: Putative ATP-dependent RNA helicase of the DEAD-box family involved in biogenesis of the 40S ribosomal subunit	[SMP]EV[DTP]A	53	[ST]E	G protein-coupled receptor kinase 1 substrate motif							0.0061	10
protein_40_YGL173C	2	KEM1: Evolutionarily-conserved 5'-3' exonuclease component of cytoplasmic processing (P) bodies involved in mRNA decay; plays a role in microtubule-mediated processes, filamentous growth, ribosomal RNA maturation, and telomere maintenance	[PKA]P.P[QKF]Q	53	P.P	motif in interleukin 5 receptor necessary for signaling							0.0057	8
protein_40_YFL037W	2	TUB2: Beta-tubulin; associates with alpha-tubulin (Tub1p and Tub3p) to form tubulin dimer, which polymerizes to form microtubules	VQ..[TDP][TFW]	53			Y						0.0071	10
protein_40_YER082C	2	UTP7: Nucleolar protein, component of the small subunit (SSU) processome containing the U3 snoRNA that is involved in processing of pre-18S rRNA	ES..[DGR][ED]K	53	S..[ED]	Casein kinase II substrate motif					processing of 20S pre-rRNA (1e-05)		0.006	10
protein_40_YDR381W	2	YRA1: Nuclear protein that binds to RNA and to Mex67p, required for export of poly(A)+ mRNA from the nucleus; member of the REF (RNA and export factor binding proteins) family; another family member, Yra2p, can substitute for Yra1p function	ED[EKD].E	53	SEDEE	CKII kinase phosphorylation site (peptide screen)					rRNA metabolism (1e-05)		0.0099	10
protein_40_YDR303C	2	RSC3: Component of the RSC chromatin remodeling complex; essential gene required for maintenance of proper ploidy and regulation of ribosomal protein genes and the cell wall/stress response; highly similar to Rsc30p	[FM]EV[LCM]	53									0.0059	9
protein_40_YDR174W	2	HMO1: Chromatin associated high mobility group (HMG) family member involved in genome maintenance; rDNA-binding component of the Pol I transcription system; associates with a 5'-3' DNA helicase and Fpr1p, a prolyl isomerase	[IQY]K..K[RMF]S	53	KR	CLV_PCSK_PC1ET2_1							0.0053	9
protein_40_YDL148C	2	NOP14: Nucleolar protein, forms a complex with Noc4p that mediates maturation and nuclear export of 40S ribosomal subunits; also present in the small subunit processome complex, which is required for processing of pre-18S rRNA	L[KAP]V[LWI]K	53							small nucleolar ribonucleoprotein complex (1e-04)		0.0054	9
protein_40_YDL148C	2	NOP14: Nucleolar protein, forms a complex with Noc4p that mediates maturation and nuclear export of 40S ribosomal subunits; also present in the small subunit processome complex, which is required for processing of pre-18S rRNA	L[NDA]K[LRV]A	53	G[SA]LNK	GDP-mannose binding motif in transporter					rRNA processing (1e-04)	Y	0.0053	8
protein_40_YBR142W	2	MAK5: Essential nucleolar protein, putative DEAD-box RNA helicase required for maintenance of M1 dsRNA virus; involved in biogenesis of large (60S) ribosomal subunits	[TVA]E.[EVF]ED	53	EED	Ankyrin B C-terminal motif that binds internal Ankyrin repeats					cytoplasm organization and biogenesis (0.01)		0.006	10
protein_40_YAL032C	2	PRP45: Protein required for pre-mRNA splicing; associates with the spliceosome and interacts with splicing factors Prp22p and Prp46p; orthologous to human transcriptional coactivator SKIP and can activate transcription of a reporter gene	LE..S[IFL][SIR]	53									0.0057	7
oshea_bud	2	oshea_bud	S[SVI][STR]S	53	S[ST]	MDC1 BRCT domain binding motif					bud (1e-27)		0.0104	10
protein_40_YDL188C	2	PPH22: Catalytic subunit of protein phosphatase 2A, functionally redundant with Pph21p; methylated at C terminus; forms alternate complexes with several regulatory subunits; involved in signal transduction and regulation of mitosis	SP.[GD]R[LYN]	52	SP	ERK1, ERK2 Kinase substrate motif		Proteasome	1e-08	-3.7	proteasome core complex, alpha-subunit complex (sensu Eukaryota) (1e-10)		0.0067	9
yeast-345_GO-0006396	2	RNA processing	E[EVD].E[KDI]	52	SEDEE	CKII kinase phosphorylation site (peptide screen)		DEAD	1e-07	-2.1	RNA processing (1e-11)		0.0111	10
protein_40_YML069W	2	POB3: Subunit of the heterodimeric FACT complex (Spt16p-Pob3p), which facilitates RNA Pol II transcription elongation through nucleosomes by destabilizing and then reassembling nucleosome structure; interacts with DNA polymerase alpha (Pol1p)	K[ACQ].A[ERA]K	52				Histone	0.001	-1.9	establishment and/or maintenance of chromatin architecture (0.001)		0.0059	9
yeast-460_GO-0006351	2	transcription, DNA-dependent	N.D[DST]	52				zf-C2H2	1e-06	-1.5	transcription, DNA-dependent (1e-23)	Y	0.0109	10
protein_40_YOL127W	2	RPL25: Primary rRNA-binding ribosomal protein component of the large (60S) ribosomal subunit, has similarity to E. coli L23 and rat L23a ribosomal proteins; binds to 26S rRNA via a conserved C-terminal motif	[RMS][GSW].DIP	52	S.D	CAMKII phosphorylation site		DEAD	1e-07	-1.3	RNA helicase activity (1e-06)		0.0052	10
yeast-256_GO-0016021	2	integral to membrane	F.[FLY]L	52	YF.[FPLY]	SH2 ligand for PTPN6-N (Tyr must be phosphorylated)		ABC_tran	0.001	-1.2	integral to membrane (1e-15)		0.0108	10
yeast-462_GO-0019222	2	regulation of metabolism	EE[DIT]	52	EE[END]Y[MF][MF][MFIE][MF]	Insulin receptor kinase substrate motif		Zn_clus	1e-05	-0.9	regulation of metabolism (1e-26)		0.0108	10
protein_40_YML085C	2	TUB1: Alpha-tubulin; associates with beta-tubulin (Tub2p) to form tubulin dimer, which polymerizes to form microtubules	L[LIG].[NAP]VL	52				HEAT	0.01	-0.7			0.0053	8
protein_40_YKR081C	2	RPF2: Essential protein involved in the processing of pre-rRNA and the assembly of the 60S ribosomal subunit; interacts with ribosomal protein L11; localizes predominantly to the nucleolus; constituent of 66S pre-ribosomal particles	E[EKY]..[EDG]E	52				Helicase_C	0.01	-0.7	cytoplasm organization and biogenesis (1e-22)		0.0092	10
protein_40_YMR236W	2	TAF9: Subunit (17 kDa) of TFIID and SAGA complexes, involved in RNA polymerase II transcription initiation and in chromatin modification, similar to histone H3	[ND]N[VNI]EE	52	Y[DE]N[IFV]	SH2 ligand for SYK-C (Tyr must be phosphorylated)		Bromodomain	0.01	-0.6	transcription factor TFIID complex (1e-10)	Y	0.0056	10
yeast-942_GO-0043232	2	intracellular non-membrane-bound organelle	[KDQ]E[DNEQ]E	52	EEEYF	EGFR kinase phosphorylation site (peptide screen)	Y	HEAT	0.001	-0.5	nucleolus (1e-55)	Y	0.0107	10
yeast-942_GO-0043228	2	non-membrane-bound organelle	[KDQ]E[DNEQ]E	52	EEEYF	EGFR kinase phosphorylation site (peptide screen)	Y	HEAT	0.001	-0.4	nucleolus (1e-55)	Y	0.0107	10
yeast-376_GO-0019219	2	regulation of nucleobase, nucleoside, nucleotide and nucleic acid metabolism	N..D[DET]	52	NK.D	Motif for specificity of guanine in purine binding proteins		PUF	0.01	-0.2	regulation of nucleobase, nucleoside, nucleotide and nucleic acid metabolism (1e-20)		0.0109	10
protein_40_YPL131W	2	RPL5: Protein component of the large (60S) ribosomal subunit with similarity to E. coli L18 and rat L5 ribosomal proteins; binds 5S rRNA and is required for 60S subunit assembly	[NGK]K.K[NKP]	52	P.[ST]PKK.KK	Cdc2 like protein kinase substrate motif		Helicase_C	0.01	0.3	cytoplasm organization and biogenesis (1e-17)		0.0095	10
yeast-939_GO-0051234	2	establishment of localization	LV..[LVF][ILMV]	52				MFS_1	1e-05	0.4	transporter activity (1e-43)		0.0109	10
yeast-312_GO-0006414	2	translational elongation	A[ES]..KE[EH]	52	KEN	LIG_APCC_KENbox_2		Ribosomal_60s	1e-08	0.9	translational elongation (1e-12)		0.0074	8
protein_40_YNL031C	2	HHT2: One of two identical histone H3 proteins (see also HHT1); core histone required for chromatin assembly, involved in heterochromatin-mediated telomeric and HM silencing; regulated by acetylation, methylation, and mitotic phosphorylation	LE..[GRA][NI]A	52				Histone	0.0001	1.6	establishment and/or maintenance of chromatin architecture (0.01)		0.0059	10
yeast-200_GO-0006519	2	amino acid and derivative metabolism	[GAC]L...G	52				PALP	1e-05	1.7	amino acid and derivative metabolism (1e-13)		0.011	10
yeast-413_GO-0005215	2	transporter activity	EG..[AGS]L[YFW]	52				Mito_carr	1e-31	1.8	transporter activity (1e-16)	Y	0.0101	10
yeast-379_GO-0031975	2	envelope	[DKP][VTC].KTR	52				Mito_carr	1e-23	1.9	envelope (1e-17)		0.011	10
yeast-379_GO-0031967	2	organelle envelope	[DKP][VTC].KTR	52				Mito_carr	1e-23	2	envelope (1e-17)		0.011	10
yeast-413_GO-0005215	2	transporter activity	[LFI]D..K[TVF]R	52			Y	Mito_carr	1e-46	2.2	transporter activity (1e-22)	Y	0.0115	10
yeast-1547_GO-0043283	2	biopolymer metabolism	V.[ELI]K	52	P.V.L	Shadow-Chromo domain binding motif		Pkinase	1e-05	2.2	DNA metabolism (1e-65)		0.0107	10
yeast-752_GO-0016787	2	hydrolase activity	G[KYI]..L[LAD]	52	Y..L	Motif for down regulation of the CD46 receptor	Y	ABC_tran	1e-06	2.5	hydrolase activity, acting on acid anhydrides (1e-43)	Y	0.0108	10
protein_40_YGL105W	2	ARC1: Protein that binds tRNA and methionyl- and glutamyl-tRNA synthetases (Mes1p and Gus1p), delivering tRNA to them, stimulating catalysis, and ensuring their localization to the cytoplasm; also binds quadruplex nucleic acids	[LIA]K..N	52				Pkinase	1e-18	2.9	protein kinase activity (1e-19)	Y	0.0093	10
yeast-341_GO-0045449	2	regulation of transcription	KR...[KGE]	52	KR	CLV_PCSK_PC1ET2_1		Zn_clus	1e-08	3.1	regulation of transcription (1e-19)	Y	0.0106	10
protein_40_YDR496C	2	PUF6: Pumilio-homology domain protein that binds ASH1 mRNA at PUF consensus sequences in the 3' UTR and represses its translation, resulting in proper asymmetric localization of ASH1 mRNA	[GVS]K.AA[FSG]	52				DEAD	0.001	3.1	nucleolus (1e-07)		0.0055	8
protein_40_YER006W	2	NUG1: GTPase that associates with nuclear 60S pre-ribosomes, required for export of 60S ribosomal subunits from the nucleus	DEA[DRA][RLS]	52				DEAD	0.01	3.2	ribosome biogenesis (1e-05)		0.0054	8
protein_40_YML010W	2	SPT5: Protein that forms a complex with Spt4p and mediates both activation and inhibition of transcription elongation; Spt4p-Spt5p complex also plays a role in pre-mRNA processing	[SIK]P..E[LCY]A	52	[ST]P	LIG_WW_4		DEAD	1e-05	3.4	ATP-dependent RNA helicase activity (1e-05)		0.0056	8
protein_40_YLL008W	2	DRS1: Nucleolar DEAD-box protein required for ribosome assembly and function, including synthesis of 60S ribosomal subunits; constituent of 66S pre-ribosomal particles	[TRV]G.GK[TIY]	52	[SAG]GGTG[SA]G	TUBULIN PATTERN		DEAD	0.0001	3.4	ribosomal large subunit assembly and maintenance (1e-05)		0.0056	10
protein_40_YOL127W	2	RPL25: Primary rRNA-binding ribosomal protein component of the large (60S) ribosomal subunit, has similarity to E. coli L23 and rat L23a ribosomal proteins; binds to 26S rRNA via a conserved C-terminal motif	[PTD][TES]REL	52	RE..E	Iron binding motif in ferritin L-chain and yeast Iron transport protein		DEAD	1e-09	4.1	RNA helicase activity (1e-09)		0.0053	10
yeast-468_GO-0051276	2	chromosome organization and biogenesis	D[EDG]..E[DNEQ]	52	Q[MLVI]DG..[DE]	CLV_TASPASE1					chromosome organization and biogenesis (1e-12)		0.0106	10
yeast-343_GO-0005198	2	structural molecule activity	FG.[KR][PGH]A	52	G[KR][KR]	Amidation after cleavage after Gly (must be in secretory pathway)					snRNP protein import into nucleus (1e-09)		0.0067	9
yeast-234_GO-0006605	2	protein targeting	[AGE]FSFG	52	F.F	WASP Homology 1 binding motif					rRNA export from nucleus (1e-15)		0.0064	10
protein_40_YPR119W	2	CLB2: B-type cyclin involved in cell cycle progression; activates Cdc28p to promote the transition from G2 to M phase; accumulates during G2 and M, then targeted via a destruction box motif for ubiquitin-mediated degradation by the proteasome	I..[QKC]R	52	[KR]R	CLV_PCSK_KEX2_1					cell cycle (1e-07)		0.0093	10
protein_40_YPL209C	2	IPL1: Aurora kinase involved in regulating kinetochore-microtubule attachments; helps maintain condensed chromosomes during anaphase and early telophase; associates with Sli15p, which promotes Ipl1p association with mitotic spindle	[EDT]K..[KNS]AA	52	K..[ST]	PKA kinase substrate motif						Y	0.0058	10
protein_40_YOR310C	2	NOP58: Protein involved in pre-rRNA processing, 18S rRNA synthesis, and snoRNA synthesis; component of the small subunit processome complex, which is required for processing of pre-18S rRNA	LE..D[EQA][EQD]	52							small nucleolar ribonucleoprotein complex (1e-11)		0.0055	9
protein_40_YOL120C	2	RPL18A: Protein component of the large (60S) ribosomal subunit, identical to Rpl18Bp and has similarity to rat L18 ribosomal protein; intron of RPL18A pre-mRNA forms stem-loop structures that are a target for Rnt1p cleavage leading to degradation	KK[VDQ][EVF]D	52							cytoplasm organization and biogenesis (0.001)		0.0057	10
protein_40_YNL118C	2	DCP2: Catalytic subunit of the Dcp1p-Dcp2p decapping enzyme complex, which removes the 5' cap structure from mRNAs prior to their degradation; member of the Nudix hydrolase family	L[SDT]..E[IEF]S	52	[ST]..E	Casien kinase II consensus phosphorylation site							0.0056	7
protein_40_YNL110C	2	NOP15: Constituent of 66S pre-ribosomal particles, involved in 60S ribosomal subunit biogenesis; localizes to both nucleolus and cytoplasm	[ELG]E..E[ENG]E	52							cytoplasm organization and biogenesis (1e-21)		0.0094	10
protein_40_YNL002C	2	RLP7: Nucleolar protein with similarity to large ribosomal subunit L7 proteins; constituent of 66S pre-ribosomal particles; plays an essential role in processing of precursors to the large ribosomal subunit RNAs	S[DSW].E[ESL]E	52	QPS..E	Phosphorylation motif in alpha 3A, alpha 6A, alpha 7A Integrin tails	Y				nucleolus (1e-13)		0.0072	10
protein_40_YMR049C	2	ERB1: Protein required for maturation of the 25S and 5.8S ribosomal RNAs; constituent of 66S pre-ribosomal particles; homologous to mammalian Bop1	AR..[ASP]K[EIV]	52	[AG]R	Protease matriptase protease site					nucleolus (0.001)		0.0052	9
protein_40_YJL190C	2	RPS22A: Protein component of the small (40S) ribosomal subunit; nearly identical to Rps22Bp and has similarity to E. coli S8 and rat S15a ribosomal proteins	AE..[AS]A[ENL]	52							ribonucleoprotein complex (0.001)		0.0058	10
protein_40_YHR152W	2	SPO12: Nucleolar protein of unknown function, positive regulator of mitotic exit; involved in regulating release of Cdc14p from the nucleolus in early anaphase, may play similar role in meiosis	D[QC].R[DSY]	52									0.0052	8
protein_40_YHR114W	2	BZZ1: SH3 domain protein implicated in the regulation of actin polymerization, able to recruit actin polymerization machinery through its SH3 domains, colocalizes with cortical actin patches and Las17p, interacts with type I myosins	[LF]R[TQM]LG	52	R.L	Cyclin A motif that binds cdk2 complexes							0.006	9
protein_40_YGL135W	2	RPL1B: N-terminally acetylated protein component of the large (60S) ribosomal subunit, nearly identical to Rpl1Ap and has similarity to E. coli L1 and rat L10a ribosomal proteins; rpl1a rpl1b double null mutation is lethal	[KAP]GK[KLT]V	52	G[KR][KR]	Amidation after cleavage after Gly (must be in secretory pathway)					cytosolic ribosome (sensu Eukaryota) (1e-06)		0.0054	10
protein_40_YGL019W	2	CKB1: Beta regulatory subunit of casein kinase 2, a Ser/Thr protein kinase with roles in cell growth and proliferation; the holoenzyme also contains CKA1, CKA2 and CKB2, the many substrates include transcription factors and all RNA polymerases	[KGR]P..K[VHR]L	52	KP..[QK]	LIG_SH3_4							0.0061	10
protein_40_YDR450W	2	RPS18A: Protein component of the small (40S) ribosomal subunit; nearly identical to Rps18Bp and has similarity to E. coli S13 and rat S18 ribosomal proteins	[RPD]R.[AY]R	52	[AG]R	Protease matriptase protease site					cytosolic ribosome (sensu Eukaryota) (1e-05)		0.0056	9
protein_40_YDR382W	2	RPP2B: Ribosomal protein P2 beta, a component of the ribosomal stalk, which is involved in the interaction between translational elongation factors and the ribosome; regulates the accumulation of P1 (Rpp1Ap and Rpp1Bp) in the cytoplasm	KK..[FQG]T[KNG]	52							cytosolic ribosome (sensu Eukaryota) (0.01)		0.0055	8
protein_40_YDR145W	2	TAF12: Subunit (61/68 kDa) of TFIID and SAGA complexes, involved in RNA polymerase II transcription initiation and in chromatin modification, similar to histone H2A	SVL[PFY][KNG]	52	LPKY	WW motif (non-conventional ) in spt23 for binding to WW domain of RSP5p, also for NEDD4 WW domain						Y	0.0053	8
protein_40_YDL055C	2	PSA1: GDP-mannose pyrophosphorylase (mannose-1-phosphate guanyltransferase), synthesizes GDP-mannose from GTP and mannose-1-phosphate in cell wall biosynthesis; required for normal cell wall structure	[FAR]D..P[EQ]D	52									0.0057	9
protein_40_YDL014W	2	NOP1: Nucleolar protein, component of the small subunit processome complex, which is required for processing of pre-18S rRNA; has similarity to mammalian fibrillarin	[SEA]D.D[SEN]	52	D.D	Ribose moiety of UDP and manganese binding site in glucuronyl transferase					nucleolus (1e-22)		0.0095	10
protein_40_YBR017C	2	KAP104: Transportin, cytosolic karyopherin beta 2 involved in delivery of heterogeneous nuclear ribonucleoproteins to the nucleoplasm, binds rg-nuclear localization signals on Nab2p and Hrp1p, plays a role in cell-cycle progression	LF.N[NAC][NKF]	52	LFG	Protease Papain substrate, a prototype cysteine proteinase					tRNA splicing (0.01)		0.0057	8
oshea_nuclear_periphery	2	oshea_nuclear_periphery	[FLT]G..N[NT]N	52							snRNP protein import into nucleus (1e-09)		0.0061	10
oshea_mitochondrion	2	oshea_mitochondrion	R[FYL].[SWT]T	52			Y				mitochondrial part (1e-16)	Y	0.0101	10
genetic_YLR262C	2	YPT6: GTPase, Ras-like GTP binding protein involved in the secretory pathway, required for fusion of endosome-derived vesicles with the late Golgi, maturation of the vacuolar carboxypeptidase Y; has similarity to the human GTPase, Rab6	EN..[KDL][EAQ]	52							nucleoplasm part (1e-05)		0.0094	10
yeast-217_GO-0007046	2	ribosome biogenesis	DV.[AS]R[GR]	51	[AG]R	Protease matriptase protease site		DEAD	1e-14	-1.9	ATP-dependent RNA helicase activity (1e-16)		0.007	10
protein_40_YPL093W	2	NOG1: Putative GTPase that associates with free 60S ribosomal subunits in the nucleolus and is required for 60S ribosomal subunit biogenesis; constituent of 66S pre-ribosomal particles; member of the ODN family of nucleolar G-proteins	RG.[DAQ][IL]P	51	RGD	LIG_RGD		DEAD	1e-08	-1.3	ATP-dependent RNA helicase activity (1e-08)		0.0061	10
protein_40_YGL111W	2	NSA1: Constituent of 66S pre-ribosomal particles, involved in 60S ribosomal subunit biogenesis	HR.[GLE][RDC]	51	R.L	Cyclin A motif that binds cdk2 complexes		DEAD	1e-06	-1.3	ribosomal large subunit assembly and maintenance (1e-09)	Y	0.0055	9
yeast-262_GO-0031224	2	intrinsic to membrane	F.[FLY]L	51	YF.[FPLY]	SH2 ligand for PTPN6-N (Tyr must be phosphorylated)		ABC_tran	0.001	-1.2	intrinsic to membrane (1e-15)		0.0109	10
protein_40_YHR052W	2	CIC1: Essential protein that interacts with proteasome components and has a potential role in proteasome substrate specificity; also copurifies with 66S pre-ribosomal particles	[TR]G.[GMS]KT	51				Helicase_C	1e-11	-1	RNA helicase activity (1e-12)		0.0066	10
protein_40_YDR496C	2	PUF6: Pumilio-homology domain protein that binds ASH1 mRNA at PUF consensus sequences in the 3' UTR and represses its translation, resulting in proper asymmetric localization of ASH1 mRNA	D[VML]AA[RLT]	51				DEAD	0.01	-1	cytoplasm organization and biogenesis (1e-05)		0.0055	10
protein_40_YNL061W	2	NOP2: Probable RNA m(5)C methyltransferase, essential for processing and maturation of 27S pre-rRNA and large ribosomal subunit biogenesis; localized to the nucleolus; constituent of 66S pre-ribosomal particles	[TRM]G.GK[TI]	51	[SAG]GGTG[SA]G	TUBULIN PATTERN		Helicase_C	1e-10	-0.8	ATP-dependent RNA helicase activity (1e-10)		0.0057	9
yeast-215_GO-0007010	2	cytoskeleton organization and biogenesis	PPP[LRH][PRQ]	51	[DE]FPPP	EVH binding motif of Mena		SH3_1	0.01	-0.6	cytoskeleton organization and biogenesis (1e-15)		0.0085	10
yeast-1433_GO-0006139	2	nucleobase, nucleoside, nucleotide and nucleic acid metabolism	QQ...[QKH]	51				zf-C2H2	1e-06	-0.1	transcription (1e-65)	Y	0.0106	10
yeast-457_GO-0007001	2	chromosome organization and biogenesis (sensu Eukaryota)	KR[KPM]	51	KR	CLV_PCSK_PC1ET2_1		Bromodomain	0.01	0.2	chromosome organization and biogenesis (sensu Eukaryota) (1e-19)	Y	0.0106	10
yeast-413_GO-0005215	2	transporter activity	[LAC]L..A[FVA]	51				Mito_carr	1e-08	0.3	transporter activity (1e-78)	Y	0.0109	10
yeast-1062_GO-0016020	2	membrane	F..Y	51			Y	Mito_carr	1e-08	0.4	endomembrane system (1e-72)	Y	0.0108	10
protein_40_YML085C	2	TUB1: Alpha-tubulin; associates with beta-tubulin (Tub2p) to form tubulin dimer, which polymerizes to form microtubules	IV..[LPF][LRA]S	51				HEAT	0.0001	0.5	protein carrier activity (0.001)		0.0054	7
yeast-939_GO-0051234	2	establishment of localization	I..[LAI]I	51				MFS_1	1e-06	0.6	establishment of cellular localization (1e-10)	Y	0.0102	10
protein_40_YPL126W	2	NAN1: U3 snoRNP protein, component of the small (ribosomal) subunit (SSU) processosome containing U3 snoRNA; required for the biogenesis of18S rRNA	LL[ACF][VIA]G	51	FIGQY	Ankryn G binding motif in neurofascin		WD40	0.0001	0.7	nucleolus (1e-07)	Y	0.0056	9
yeast-413_GO-0005215	2	transporter activity	VV.[LVF][LVY]	51				MFS_1	0.001	1.5	transporter activity (1e-65)	Y	0.0106	10
protein_40_YBR031W	2	RPL4A: N-terminally acetylated protein component of the large (60S) ribosomal subunit, nearly identical to Rpl4Bp and has similarity to E. coli L4 and rat L4 ribosomal proteins	[LQE]V..EA[DKT]	51	IEAD	Protease Caspase 10		DEAD	0.01	2.6			0.0051	10
protein_40_YBR031W	2	RPL4A: N-terminally acetylated protein component of the large (60S) ribosomal subunit, nearly identical to Rpl4Bp and has similarity to E. coli L4 and rat L4 ribosomal proteins	[PFS]T.E[LF]A	51				DEAD	1e-07	3.2	RNA helicase activity (1e-06)	Y	0.0051	10
protein_40_YGL207W	2	SPT16: Subunit of the heterodimeric FACT complex (Spt16p-Pob3p), facilitates RNA Polymerase II transcription elongation through nucleosomes by destabilizing and then reassembling nucleosome structure	R[DRI].K[PIL]E	51				Pkinase	1e-07	3.4	protein kinase activity (1e-07)	Y	0.0058	10
protein_40_YPL217Cs	2	BMS1: Essential conserved nucleolar GTP-binding protein required for synthesis of 40S ribosomal subunits and for processing of the 35S pre-rRNA at sites A0, A1, and A2; interacts with Rcl1p, has similarity to Tsr1p	E[YR]..GG[SFD]	51	G[FL]PGER..G	LIG_IBS_1		Pkinase	0.001	3.6	protein serine/threonine kinase activity (0.001)		0.0057	9
protein_40_YGL207W	2	SPT16: Subunit of the heterodimeric FACT complex (Spt16p-Pob3p), facilitates RNA Polymerase II transcription elongation through nucleosomes by destabilizing and then reassembling nucleosome structure	W[SA].G[ITC]	51				Pkinase	1e-10	3.7	protein kinase activity (1e-09)		0.0069	10
yeast-376_GO-0019219	2	regulation of nucleobase, nucleoside, nucleotide and nucleic acid metabolism	K[KPR].K	51	K[KR].[KR]	Nuclear localization motif		Zn_clus	1e-06	3.8	regulation of nucleobase, nucleoside, nucleotide and nucleic acid metabolism (1e-26)		0.0108	10
yeast-256_GO-0016462	2	pyrophosphatase activity	KT.[LTA][LAI]	51	DKTGT[LIVM][TI]	ATPASE_E1_E2 PATTERN	Y	AAA	1e-10	3.8	nucleoside-triphosphatase activity (1e-79)	Y	0.0109	10
protein_40_YMR229C	2	RRP5: Protein required for the synthesis of both 18S and 5.8S rRNA; C-terminal region is crucial for the formation of 18S rRNA and N-terminal region is required for the 5.8S rRNA; component of small ribosomal subunit (SSU) processosome	R[DIE].K[PTL]	51	MR[DE][IL]	TUBULIN_B_AUTOREG PATTERN		Pkinase	1e-15	3.9	protein kinase activity (1e-15)		0.0097	10
yeast-504_GO-0006350	2	transcription	C..C[RGE]	51	C..C	Motif on TIM mitochondrial translocation proteins	Y	Zn_clus	1e-24	19.8	transcription (1e-75)	Y	0.0108	10
yeast-379_GO-0031975	2	envelope	[SHW][GMF]GLF	51							envelope (1e-08)		0.0077	9
yeast-379_GO-0031967	2	organelle envelope	[SHW][GMF]GLF	51							envelope (1e-08)		0.0077	9
yeast-256_GO-0016462	2	pyrophosphatase activity	EN.[LP]K[DT]	51							pyrophosphatase activity (1e-11)		0.0069	9
yeast-213_GO-0009719	2	response to endogenous stimulus	K[KRI][RVP]K	51	KR	CLV_PCSK_PC1ET2_1					response to endogenous stimulus (1e-91)	Y	0.0106	10
yeast-207_GO-0006974	2	response to DNA damage stimulus	K[RIK][VRP]K	51	KR	CLV_PCSK_PC1ET2_1					response to DNA damage stimulus (1e-91)	Y	0.0106	10
protein_40_YPL153C	2	RAD53: Protein kinase, required for cell-cycle arrest in response to DNA damage; activated by trans autophosphorylation when interacting with hyperphosphorylated Rad9p; also interacts with ARS1 and plays a role in initiation of DNA replication	G[TQN][TPI]TT	51	YTT[ILM]	Syk N-terminal SH2 domain binding motif							0.0051	10
protein_40_YPL093W	2	NOG1: Putative GTPase that associates with free 60S ribosomal subunits in the nucleolus and is required for 60S ribosomal subunit biogenesis; constituent of 66S pre-ribosomal particles; member of the ODN family of nucleolar G-proteins	DI..E[IA][ALG]	51							cytoplasm organization and biogenesis (1e-05)		0.0056	10
protein_40_YMR047C	2	NUP116: Subunit of the nuclear pore complex (NPC) that is localized to both sides of the pore; contains a repetitive GLFG motif that interacts with mRNA export factor Mex67p and with karyopherin Kap95p; homologous to Nup100p	A[ALI]K[PQV]S	51							mRNA export from nucleus (1e-07)		0.0054	10
protein_40_YMR047C	2	NUP116: Subunit of the nuclear pore complex (NPC) that is localized to both sides of the pore; contains a repetitive GLFG motif that interacts with mRNA export factor Mex67p and with karyopherin Kap95p; homologous to Nup100p	G[GN].FG[NSF]	51	LFG	Protease Papain substrate, a prototype cysteine proteinase					snRNP protein import into nucleus (1e-09)	Y	0.0054	9
protein_40_YLR293C	2	GSP1: GTP binding protein (mammalian Ranp homolog) involved in the maintenance of nuclear organization, RNA processing and transport; regulated by Prp20p, Rna1p, Yrb1p, Yrb2p, Yrp4p, Yrb30p, Cse1p and Kap95p; yeast Gsp2p homolog	L[EIG]LS[ANQ]	51	LSQE	ATM kinase substrate motif							0.0053	8
protein_40_YLL034C	2	RIX7: Putative ATPase of the AAA family, required for export of pre-ribosomal large subunits from the nucleus; distributed between the nucleolus, nucleoplasm, and nuclear periphery depending on growth conditions	E[DKA].E[DNA]E	51	SEDEE	CKII kinase phosphorylation site (peptide screen)					nucleolus (1e-07)		0.0071	10
protein_40_YLL011W	2	SOF1: Essential protein required for biogenesis of 40S (small) ribosomal subunit; has similarity to the beta subunit of trimeric G-proteins and the splicing factor Prp4p	[TVI]D.SK[RYI]	51	KR	CLV_PCSK_PC1ET2_1					snoRNA binding (1e-09)		0.0053	10
protein_40_YKL065C	2	YET1: Endoplasmic reticulum transmembrane protein; may interact with ribosomes, based on co-purification experiments; homolog of human BAP31 protein	V[SGL].L[VWI]L	51									0.0056	10
protein_40_YJR145C	2	RPS4A: Protein component of the small (40S) ribosomal subunit; mutation affects 20S pre-rRNA processing; identical to Rps4Bp and has similarity to rat S4 ribosomal protein	[KGR]E..E[KDI]T	51	RE..E	Iron binding motif in ferritin L-chain and yeast Iron transport protein						Y	0.0053	10
protein_40_YHR099W	2	TRA1: Subunit of SAGA and NuA4 histone acetyltransferase complexes; interacts with acidic activators (e.g., Gal4p) which leads to transcription activation; similar to human TRRAP, which is a cofactor for c-Myc mediated oncogenic transformation	VLE[YD][LV]	51							establishment and/or maintenance of chromatin architecture (0.01)		0.0058	8
protein_40_YGR252W	2	GCN5: Histone acetyltransferase, acetylates N-terminal lysines on histones H2B and H3; catalytic subunit of the ADA and SAGA histone acetyltransferase complexes; founding member of the Gcn5p-related N-acetyltransferase superfamily	NN.[TEP][NIG]T	51	N.[TS]	N-linked glycosylation site					SLIK (SAGA-like) complex (0.01)		0.0052	8
protein_40_YEL037C	2	RAD23: Protein with ubiquitin-like N terminus, recognizes and binds damaged DNA (with Rad4p) during nucleotide excision repair; regulates Rad4p levels, subunit of Nuclear Excision Repair Factor 2 (NEF2); homolog of human HR23A and HR23B proteins	K[TAY].[DQA]LL	51	DLL	Binding motif for clathrin heavy chain ear					proteasome complex (sensu Eukaryota) (1e-05)		0.0049	8
protein_40_YDR382W	2	RPP2B: Ribosomal protein P2 beta, a component of the ribosomal stalk, which is involved in the interaction between translational elongation factors and the ribosome; regulates the accumulation of P1 (Rpp1Ap and Rpp1Bp) in the cytoplasm	[KLA]G.KV[TVG]	51							cytosolic ribosome (sensu Eukaryota) (1e-06)		0.0056	10
protein_40_YDL213C	2	NOP6: Putative RNA-binding protein implicated in ribosome biogenesis; contains an RNA recognition motif (RRM) and has similarity to hydrophilins; NOP6 may be a fungal-specific gene as no homologs have been yet identified in higher eukaryotes	KL[DVW][SKY]F	51	NKLY	LIM3 domain in enigma binds to this site in Ret							0.0052	10
protein_40_YDL148C	2	NOP14: Nucleolar protein, forms a complex with Noc4p that mediates maturation and nuclear export of 40S ribosomal subunits; also present in the small subunit processome complex, which is required for processing of pre-18S rRNA	[LYD]Q[ECT]EE	51	EEEYF	EGFR kinase phosphorylation site (peptide screen)					cytoplasm organization and biogenesis (0.001)		0.0058	10
protein_40_YDL147W	2	RPN5: Essential, non-ATPase regulatory subunit of the 26S proteasome lid, similar to mammalian p55 subunit and to another S. cerevisiae regulatory subunit, Rpn7p	KG..L[YQN][GSV]	51									0.0056	8
protein_40_YDL055C	2	PSA1: GDP-mannose pyrophosphorylase (mannose-1-phosphate guanyltransferase), synthesizes GDP-mannose from GTP and mannose-1-phosphate in cell wall biosynthesis; required for normal cell wall structure	[QAD]E..[EAK]A	51							translation (0.01)	Y	0.0101	10
protein_40_YBR200W	2	BEM1: Protein containing SH3-domains, involved in establishing cell polarity and morphogenesis; functions as a scaffold protein for complexes that include Cdc24p, Ste5p, Ste20p, and Rsr1p	K[SRG]A[SK]S	51	KR	CLV_PCSK_PC1ET2_1					incipient bud site (0.001)		0.0059	9
protein_40_YBR198C	2	TAF5: Subunit (90 kDa) of TFIID and SAGA complexes, involved in RNA polymerase II transcription initiation and in chromatin modification	[EVM]DE[DNV]E	51	S[DE][DE]E	BARD1 BRCT domain binding motif					transcription factor complex (1e-13)		0.0064	9
protein_40_YBR059C	2	AKL1: Ser-Thr protein kinase, member (with Ark1p and Prk1p) of the Ark kinase family; involved in endocytosis and actin cytoskeleton organization	QQQ[PDK][QAP]	51							endocytosis (1e-04)		0.006	9
genetic_YPL055C	2	LGE1: Protein of unknown function; null mutant forms abnormally large cells, and homozygous diploid null mutant displays delayed premeiotic DNA synthesis and reduced efficiency of meiotic nuclear division	D[NLQ].N	51							chromosome organization and biogenesis (sensu Eukaryota) (1e-16)	Y	0.0093	10
genetic_YPL055C	2	LGE1: Protein of unknown function; null mutant forms abnormally large cells, and homozygous diploid null mutant displays delayed premeiotic DNA synthesis and reduced efficiency of meiotic nuclear division	L..E[LEF]	51	S[LW]LD[DE]EL[LM]	TRG_LysEnd_GGAAcLL_2	Y				chromosome organization and biogenesis (sensu Eukaryota) (1e-21)	Y	0.0093	10
protein_40_YPR103W	2	PRE2: Beta 5 subunit of the 20S proteasome, responsible for the chymotryptic activity of the proteasome	S[PG].G[RNK]L	50	SG.G	Glycosaminoglycan attachment site	Y	Proteasome	1e-08	-3.9	proteasome core complex, alpha-subunit complex (sensu Eukaryota) (1e-10)		0.0059	9
protein_40_YLR197W	2	SIK1: Essential evolutionarily-conserved nucleolar protein component of the box C/D snoRNP complexes that direct 2'-O-methylation of pre-rRNA during its maturation; overexpression causes spindle orientation defects	E...[ELP]E	50			Y	WD40	1e-05	-2.2	nucleolus (1e-43)		0.0089	10
yeast-410_GO-0007049	2	cell cycle	K[KRL]..[TPI]S	50	K[KR].[KR]	Nuclear localization motif		Pkinase	0.01	-1.3	cell cycle (1e-10)		0.0103	10
protein_40_YMR049C	2	ERB1: Protein required for maturation of the 25S and 5.8S ribosomal RNAs; constituent of 66S pre-ribosomal particles; homologous to mammalian Bop1	K[KSV]K	50	P.[ST]PKK.KK	Cdc2 like protein kinase substrate motif		Brix	0.001	-1.3	cytoplasm organization and biogenesis (1e-31)		0.0092	10
protein_40_YJR145C	2	RPS4A: Protein component of the small (40S) ribosomal subunit; mutation affects 20S pre-rRNA processing; identical to Rps4Bp and has similarity to rat S4 ribosomal protein	G[LQN]DIP	50			Y	DEAD	0.01	-1.2	ribosome biogenesis (0.01)	Y	0.0056	9
yeast-238_GO-0017111	2	nucleoside-triphosphatase activity	[LVD]I.[DFN]EA	50				Helicase_C	1e-05	-0.8	ATPase activity (1e-18)	Y	0.0081	10
protein_40_YHR052W	2	CIC1: Essential protein that interacts with proteasome components and has a potential role in proteasome substrate specificity; also copurifies with 66S pre-ribosomal particles	L[DGV].A[DLI]R	50				Helicase_C	0.001	-0.8	helicase activity (1e-04)		0.0056	9
protein_40_YER006W	2	NUG1: GTPase that associates with nuclear 60S pre-ribosomes, required for export of 60S ribosomal subunits from the nucleus	[TRK]G.G[KNF]T	50	[SAG]GGTG[SA]G	TUBULIN PATTERN	Y	Helicase_C	1e-05	-0.7	ATP-dependent RNA helicase activity (1e-07)		0.0057	7
protein_40_YGR128C	2	UTP8: Nucleolar protein required for export of tRNAs from the nucleus; also copurifies with the small subunit (SSU) processome containing the U3 snoRNA that is involved in processing of pre-18S rRNA	[LQR]LA[VI]G	50				WD40	1e-06	-0.6	snoRNA binding (1e-07)	Y	0.0059	10
protein_40_YGL112C	2	TAF6: Subunit (60 kDa) of TFIID and SAGA complexes, involved in transcription initiation of RNA polymerase II and in chromatin modification, similar to histone H4	NN[VNL][ES]E	50	[ST]E	G protein-coupled receptor kinase 1 substrate motif	Y	Bromodomain	0.01	-0.6	G1-specific transcription in mitotic cell cycle (1e-08)		0.0051	10
protein_40_YDR167W	2	TAF10: Subunit (145 kDa) of TFIID and SAGA complexes, involved in RNA polymerase II transcription initiation and in chromatin modification	[NV]N[VNL]EE	50	Y[IV]N[ILV]	SH2 ligand for Grb2 (Tyr must be phosphorylated)	Y	Bromodomain	0.01	-0.6	G1-specific transcription in mitotic cell cycle (1e-08)	Y	0.0059	10
yeast-468_GO-0051276	2	chromosome organization and biogenesis	K[KRN][RPV]K	50	KR	CLV_PCSK_PC1ET2_1	Y	Bromodomain	0.0001	-0.2	chromosome organization and biogenesis (1e-10)		0.0106	10
yeast-921_GO-0006810	2	transport	I..[LAI]I	50				MFS_1	1e-07	0.3	intracellular transport (1e-10)	Y	0.0103	10
protein_40_YLR180W	2	SAM1: S-adenosylmethionine synthetase, catalyzes transfer of the adenosyl group of ATP to the sulfur atom of methionine; one of two differentially regulated isozymes (Sam1p and Sam2p)	AR.[ADG]	50	[AG]R	Protease matriptase protease site		GATase	0.01	1.2	carboxylic acid metabolism (1e-06)	Y	0.0095	10
protein_40_YML010W	2	SPT5: Protein that forms a complex with Spt4p and mediates both activation and inhibition of transcription elongation; Spt4p-Spt5p complex also plays a role in pre-mRNA processing	[KHL]K..VV[DIS]	50				DEAD	0.01	1.3	ATP-dependent RNA helicase activity (1e-04)	Y	0.0057	9
protein_40_YBL002W	2	HTB2: One of two nearly identical (see HTB1) histone H2B subtypes required for chromatin assembly and chromosome function; Rad6p-Bre1p-Lge1p mediated ubiquitination regulates transcriptional activation, meiotic DSB formation and H3 methylation	L[ED]..GN[ALG]	50	D..G	motif that binds phosphate in GDP and GTP binding proteins	Y	Histone	0.0001	1.5			0.0053	9
protein_40_YPL211W	2	NIP7: Nucleolar protein required for 60S ribosome subunit biogenesis, constituent of 66S pre-ribosomal particles; physically interacts with Nop8p and the exosome subunit Rrp43p	[DQH]EAD	50	[LIVMF][LIVMF]DEAD[RKEN].[LIVMFYGSTN]	DEAD_ATP_HELICASE PATTERN	Y	DEAD	0.0001	3.6	ribosome biogenesis (1e-06)		0.0054	8
protein_40_YLL045C	2	RPL8B: Ribosomal protein L4 of the large (60S) ribosomal subunit, nearly identical to Rpl8Ap and has similarity to rat L7a ribosomal protein; mutation results in decreased amounts of free 60S subunits	IA[TR]P[GNI]	50	[ST]P	LIG_WW_4	Y	DEAD	1e-05	3.6	RNA helicase activity (1e-04)		0.0052	8
protein_40_YNL186W	2	UBP10: Ubiquitin-specific protease that deubiquitinates ubiquitin-protein moieties; may regulate silencing by acting on Sir4p; involved in posttranscriptionally regulating Gap1p and possibly other transporters; primarily located in the nucleus	[MRE][ASK]PE	50	FP.[PAILSK]P	LIG_EVH1_I		Pkinase	1e-18	3.7	protein kinase activity (1e-18)	Y	0.0086	10
protein_40_YPL211W	2	NIP7: Nucleolar protein required for 60S ribosome subunit biogenesis, constituent of 66S pre-ribosomal particles; physically interacts with Nop8p and the exosome subunit Rrp43p	[TR]G.[GMS]KT	50				DEAD	1e-08	3.9	ATP-dependent RNA helicase activity (1e-08)		0.0052	10
protein_40_YHR052W	2	CIC1: Essential protein that interacts with proteasome components and has a potential role in proteasome substrate specificity; also copurifies with 66S pre-ribosomal particles	IA[TR][PM]G	50				DEAD	1e-08	3.9	RNA helicase activity (1e-06)		0.0058	8
yeast-630_GO-0051244	2	regulation of cellular physiological process	[ASV]C..C[RDV]	50	C..C	Motif on TIM mitochondrial translocation proteins		Zn_clus	1e-27	19.7	regulation of cellular metabolism (1e-21)		0.0108	10
yeast-631_GO-0050794	2	regulation of cellular process	[ASV]C..C[RDV]	50	C..C	Motif on TIM mitochondrial translocation proteins		Zn_clus	1e-27	19.9	regulation of cellular metabolism (1e-21)		0.0108	10
yeast-1062_GO-0016020	2	membrane	W..[AIW]I	50	W..[WFY]	AP1 binding site for endosomal trafficking					plasma membrane (1e-24)		0.0102	10
protein_40_YPL153C	2	RAD53: Protein kinase, required for cell-cycle arrest in response to DNA damage; activated by trans autophosphorylation when interacting with hyperphosphorylated Rad9p; also interacts with ARS1 and plays a role in initiation of DNA replication	A...Q[PEY]	50							cell cortex part (0.01)	Y	0.009	10
protein_40_YPL153C	2	RAD53: Protein kinase, required for cell-cycle arrest in response to DNA damage; activated by trans autophosphorylation when interacting with hyperphosphorylated Rad9p; also interacts with ARS1 and plays a role in initiation of DNA replication	TN[VMT]	50	CP[ST]N[ILV]GT	GUANIDO_KINASE PATTERN	Y				DNA integrity checkpoint (0.001)	Y	0.009	10
protein_40_YOR016C	2	ERP4: Protein with similarity to Emp24p and Erv25p, member of the p24 family involved in ER to Golgi transport	G[LMD]..L[IYC]V	50							integral to membrane (1e-04)	Y	0.0059	10
protein_40_YNL308C	2	KRI1: Essential nucleolar protein required for 40S ribosome biogenesis; physically and functionally interacts with Krr1p	E[EQS].K[KHI]A	50	KEESEK	14-3-3 gamma, epsilon nonphosphorylated binding motif in Ammodytoxin C, not confirmed							0.0054	10
protein_40_YNL298W	2	CLA4: Cdc42p activated signal transducing kinase of the PAK (p21-activated kinase) family, involved in septin ring assembly and cytokinesis; directly phosphorylates septins Cdc3p and Cdc10p; other yeast PAK family members are Ste20p and Skm1p	[AKP]KK[RTQ]L	50	KKKKKK[ST]	TGF beta receptor kinase substrate motif	Y						0.0053	9
protein_40_YNL298W	2	CLA4: Cdc42p activated signal transducing kinase of the PAK (p21-activated kinase) family, involved in septin ring assembly and cytokinesis; directly phosphorylates septins Cdc3p and Cdc10p; other yeast PAK family members are Ste20p and Skm1p	SS..[KSQ][SRT]D	50	S[ST]	MDC1 BRCT domain binding motif					establishment of cell polarity (sensu Fungi) (0.01)		0.0059	10
protein_40_YMR186W	2	HSC82: Cytoplasmic chaperone of the Hsp90 family, redundant in function and nearly identical with Hsp82p, and together they are essential; expressed constitutively at 10-fold higher basal levels than HSP82 and induced 2-3 fold by heat shock	[NEV]I[KTM]LS	50									0.0056	8
protein_40_YMR047C	2	NUP116: Subunit of the nuclear pore complex (NPC) that is localized to both sides of the pore; contains a repetitive GLFG motif that interacts with mRNA export factor Mex67p and with karyopherin Kap95p; homologous to Nup100p	[DAK]I.[LEV]KA	50								Y	0.0054	8
protein_40_YML069W	2	POB3: Subunit of the heterodimeric FACT complex (Spt16p-Pob3p), which facilitates RNA Pol II transcription elongation through nucleosomes by destabilizing and then reassembling nucleosome structure; interacts with DNA polymerase alpha (Pol1p)	[TC][KCM].AI	50							RNA elongation from RNA polymerase II promoter (0.001)		0.0052	8
protein_40_YLR423C	2	ATG17: Scaffold potein responsible for pre-autophagosomal structure organization; interacts with and is required for activation of Apg1p protein kinase; involved in autophagy but not in the Cvt (cytoplasm to vacuole targeting) pathway	[RQY]RLS[ILW]	50	R.S	PKA kinase substrate motif							0.0057	9
protein_40_YLR180W	2	SAM1: S-adenosylmethionine synthetase, catalyzes transfer of the adenosyl group of ATP to the sulfur atom of methionine; one of two differentially regulated isozymes (Sam1p and Sam2p)	A[GSF].[VLC]K	50								Y	0.0097	10
protein_40_YLR175W	2	CBF5: Pseudouridine synthase catalytic subunit of box H/ACA small nucleolar ribonucleoprotein particles (snoRNPs), acts on both large and small rRNAs and on snRNA U2	[KSF]K..K[KHN]	50	P.[ST]PKK.KK	Cdc2 like protein kinase substrate motif	Y				nucleolus (1e-13)		0.0092	10
protein_40_YKR081C	2	RPF2: Essential protein involved in the processing of pre-rRNA and the assembly of the 60S ribosomal subunit; interacts with ribosomal protein L11; localizes predominantly to the nucleolus; constituent of 66S pre-ribosomal particles	[KHM]E[LAH]LS	50									0.0053	9
protein_40_YKR001C	2	VPS1: Dynamin-like GTPase required for vacuolar sorting; also involved in actin cytoskeleton organization, late Golgi-retention of some proteins, regulating peroxisome biogenesis	ND..E[DRN][DTI]	50			Y						0.0053	9
protein_40_YJR145C	2	RPS4A: Protein component of the small (40S) ribosomal subunit; mutation affects 20S pre-rRNA processing; identical to Rps4Bp and has similarity to rat S4 ribosomal protein	A.K[AGF]	50	ARKGSLRQ	PKC alpha kinase substrate motif					ribonucleoprotein complex (1e-24)	Y	0.0089	10
protein_40_YJR022W	2	LSM8: Lsm (Like Sm) protein; forms heteroheptameric complex (with Lsm2p, Lsm3p, Lsm4p, Lsm5p, Lsm6p, and Lsm7p) that is part of spliceosomal U6 snRNP and is also implicated in processing of pre-tRNA, pre-snoRNA, and pre-rRNA	A[KCP]..KV[LMT]	50							U4/U6 x U5 tri-snRNP complex (0.01)		0.0056	9
protein_40_YJL164C	2	TPK1: cAMP-dependent protein kinase catalytic subunit; promotes vegetative growth in response to nutrients via the Ras-cAMP signaling pathway; inhibited by regulatory subunit Bcy1p in the absence of cAMP; partially redundant with Tpk2p and Tpk3p	EK..[KSQ]	50	K..[ST]	PKA kinase substrate motif	Y				RNA binding (0.01)		0.0089	10
protein_40_YJL033W	2	HCA4: Putative nucleolar DEAD box RNA helicase; high-copy number suppression of a U14 snoRNA processing mutant suggests an involvement in 18S rRNA synthesis	KK..[KSM]S[KDP]	50	RKK.[ST]	ZIP kinase phosphorylation motif					nuclear lumen (1e-05)		0.0064	9
protein_40_YHR088W	2	RPF1: Nucleolar protein involved in the assembly of the large ribosomal subunit; constituent of 66S pre-ribosomal particles; contains a sigma(70)-like motif, which is thought to bind RNA	[EDQ]E..A[KQR]K	50	WAQKW	Motif in Cet1 RNA triphosphosphatase for binding to RNA guanylyltransferase Ceg1					nucleolus (1e-07)		0.0052	10
protein_40_YHR066W	2	SSF1: Constituent of 66S pre-ribosomal particles, required for ribosomal large subunit maturation; functionally redundant with Ssf2p; member of the Brix family	QR..K[ELY][ETD]	50	R..K	SH3 binding motif for GADS SH3 recognizing slp-76 motif (nonconventional)					ribosome biogenesis (1e-04)		0.0059	10
protein_40_YDR447C	2	RPS17B: Ribosomal protein 51 (rp51) of the small (40s) subunit; nearly identical to Rps17Ap and has similarity to rat S17 ribosomal protein	AR..[AR]	50	AR..R[RK]RSFRR	PKC eta kinase substrate motif					cytosolic ribosome (sensu Eukaryota) (1e-32)	Y	0.0092	10
protein_40_YDR145W	2	TAF12: Subunit (61/68 kDa) of TFIID and SAGA complexes, involved in RNA polymerase II transcription initiation and in chromatin modification, similar to histone H2A	LN.S[LDI][SKQ]	50	N.[TS]	N-linked glycosylation site							0.0052	9
protein_40_YDR025W	2	RPS11A: Protein component of the small (40S) ribosomal subunit; identical to Rps11Bp and has similarity to E. coli S17 and rat S11 ribosomal proteins	[RHL]R.[AGW]R	50	[AG]R	Protease matriptase protease site					cytosolic ribosome (sensu Eukaryota) (1e-04)		0.009	10
protein_40_YDL147W	2	RPN5: Essential, non-ATPase regulatory subunit of the 26S proteasome lid, similar to mammalian p55 subunit and to another S. cerevisiae regulatory subunit, Rpn7p	L[QA].IN[DCS]	50			Y						0.0051	10
protein_40_YDL147W	2	RPN5: Essential, non-ATPase regulatory subunit of the 26S proteasome lid, similar to mammalian p55 subunit and to another S. cerevisiae regulatory subunit, Rpn7p	S[LEP][ATD]IS	50	SP	ERK1, ERK2 Kinase substrate motif							0.0055	9
protein_40_YDL043C	2	PRP11: Subunit of the SF3a splicing factor complex, required for spliceosome assembly	L[RY]..K[NDK]S	50	R..K	SH3 binding motif for GADS SH3 recognizing slp-76 motif (nonconventional)	Y						0.0054	8
protein_40_YCR034W	2	FEN1: Fatty acid elongase, involved in sphingolipid biosynthesis; acts on fatty acids of up to 24 carbons in length; mutations have regulatory effects on 1,3-beta-glucan synthase, vacuolar ATPase, and the secretory pathway	FI..[IE]I[SGV]	50			Y						0.0057	9
protein_40_YCL059C	2	KRR1: Essential nucleolar protein required for the synthesis of 18S rRNA and for the assembly of 40S ribosomal subunit	EE[SQK]S[GNH]	50	YEE[IV]	SH2 ligand group 1A, Src FGR SH2 domain (needs to be Tyr phosphorylated)					processing of 20S pre-rRNA (1e-05)		0.0053	8
protein_40_YBR159W	2	IFA38: Microsomal beta-keto-reductase; contains oleate response element (ORE) sequence in the promoter region; mutants exhibit reduced VLCFA synthesis, accumulate high levels of dihydrosphingosine, phytosphingosine and medium-chain ceramides	VS.[LVT][VWI]L	50									0.0053	10
protein_40_YBR009C	2	HHF1: One of two identical histone H4 proteins (see also HHF2); core histone required for chromatin assembly and chromosome function; contributes to telomeric silencing; N-terminal domain involved in maintaining genomic integrity	KD..[SM]K[IT]	50									0.0053	9
genetic_YNL153C	2	GIM3: Subunit of the heterohexameric cochaperone prefoldin complex which binds specifically to cytosolic chaperonin and transfers target proteins to it	KK[LTP]	50	KKKKKK[ST]	TGF beta receptor kinase substrate motif					cell cycle (1e-12)		0.009	10
yeast-341_GO-0045449	2	regulation of transcription	LP[SHP]	49	DLPPP	EVH1 binding motif		zf-C2H2	1e-10	-2	regulation of transcription (1e-20)		0.0104	10
protein_40_YPL153C	2	RAD53: Protein kinase, required for cell-cycle arrest in response to DNA damage; activated by trans autophosphorylation when interacting with hyperphosphorylated Rad9p; also interacts with ARS1 and plays a role in initiation of DNA replication	[QKP]R..S	49	R..SFF	Phosphorylase kinase phosphorylation site (peptide screen)		PH	0.01	-1.3			0.0089	10
protein_40_YGL111W	2	NSA1: Constituent of 66S pre-ribosomal particles, involved in 60S ribosomal subunit biogenesis	[KRY]K..K[KER]	49	KR	CLV_PCSK_PC1ET2_1		DEAD	0.0001	-1.3	cytoplasm organization and biogenesis (1e-29)	Y	0.0092	10
yeast-410_GO-0007049	2	cell cycle	D[SKY]I	49				Pkinase	1e-05	-1.2	cell cycle (1e-21)		0.0103	10
protein_40_YNL175C	2	NOP13: Protein of unknown function, localizes to the nucleolus and nucleoplasm; contains an RNA recognition motif (RRM) and has similarity to Nop12p, which is required for processing of pre-18S rRNA	[EAV]K..[AKT]K	49	K..[ST]	PKA kinase substrate motif		DEAD	0.01	-1.2	cytoplasm organization and biogenesis (1e-16)	Y	0.009	10
protein_40_YLR002C	2	NOC3: Protein that forms a nuclear complex with Noc2p that binds to 66S ribosomal precursors to mediate their intranuclear transport; also binds to chromatin to promote the association of DNA replication factors and replication initiation	R[GC]..I[PMY]	49			Y	DEAD	0.0001	-1.2	nucleolus (1e-05)	Y	0.0051	8
yeast-238_GO-0017111	2	nucleoside-triphosphatase activity	V[AIM]..[DCP]G	49			Y	ABC_tran	0.001	-0.6	nucleoside-triphosphatase activity (1e-42)	Y	0.011	10
yeast-1433_GO-0006139	2	nucleobase, nucleoside, nucleotide and nucleic acid metabolism	L.[LEI]D	49				Helicase_C	1e-05	-0.5	transcription (1e-09)		0.0102	10
yeast-304_GO-0019752	2	carboxylic acid metabolism	[DEY]A..[AVR]G	49				GATase	0.01	0	carboxylic acid metabolism (1e-48)		0.0105	10
yeast-304_GO-0006082	2	organic acid metabolism	[DEY]A..[AVR]G	49				GATase	0.01	0	carboxylic acid metabolism (1e-48)		0.0105	10
protein_40_YGL105W	2	ARC1: Protein that binds tRNA and methionyl- and glutamyl-tRNA synthetases (Mes1p and Gus1p), delivering tRNA to them, stimulating catalysis, and ensuring their localization to the cytoplasm; also binds quadruplex nucleic acids	S[DE]..LL[NCY]	49	[DE]..LL	Di-Leu acidic motif for receptor endocytosis (recognized by VHS domain of GGA proteins)	Y	Pkinase	1e-07	0	protein kinase activity (1e-06)		0.0052	7
protein_40_YMR049C	2	ERB1: Protein required for maturation of the 25S and 5.8S ribosomal RNAs; constituent of 66S pre-ribosomal particles; homologous to mammalian Bop1	ED.[DIE][EDM]	49	YEDP	Fyn SH2 domain binding motif		Brix	0.01	0.1	cytoplasm organization and biogenesis (1e-19)		0.0086	10
protein_40_YDR060W	2	MAK21: Constituent of 66S pre-ribosomal particles, required for large (60S) ribosomal subunit biogenesis; involved in nuclear export of pre-ribosomes; required for maintenance of dsRNA virus; homolog of human CAATT-binding protein	[AVK]K.A[KTR]	49				DEAD	0.01	0.1	nucleolus (1e-18)		0.0093	10
protein_40_YLR175W	2	CBF5: Pseudouridine synthase catalytic subunit of box H/ACA small nucleolar ribonucleoprotein particles (snoRNPs), acts on both large and small rRNAs and on snRNA U2	R.[GVA]K	49	GR.A	Protease tPA proteolytic site		Ribosomal_L7Ae	0.01	0.2	cytoplasm organization and biogenesis (1e-10)		0.0089	10
yeast-240_GO-0006807	2	nitrogen compound metabolism	GA.[IKV][VAI]	49				PALP	1e-05	0.6	nitrogen compound metabolism (1e-62)	Y	0.0102	10
protein_40_YLR222C	2	UTP13: Nucleolar protein, component of the small subunit (SSU) processome containing the U3 snoRNA that is involved in processing of pre-18S rRNA	[LQR]LA[VI]G	49				WD40	1e-06	0.8	small nucleolar ribonucleoprotein complex (1e-07)	Y	0.0057	9
matsuyama_ER	2	matsuyama_ER	F[VFL].[GAI]I	49				MFS_1	0.001	1.5	endoplasmic reticulum membrane (1e-13)	Y	0.0121	10
protein_40_YGL207W	2	SPT16: Subunit of the heterodimeric FACT complex (Spt16p-Pob3p), facilitates RNA Polymerase II transcription elongation through nucleosomes by destabilizing and then reassembling nucleosome structure	[RP]L.R[RGV]G	49	RGG	Alternative integrin binding site in FMDV virus		Histone	1e-06	1.6	establishment and/or maintenance of chromatin architecture (1e-06)		0.0053	9
yeast-320_GO-0006355	2	regulation of transcription, DNA-dependent	KR...[KGE]	49	KR	CLV_PCSK_PC1ET2_1		Zn_clus	1e-06	2.3	regulation of transcription, DNA-dependent (1e-19)	Y	0.0102	10
protein_40_YNL186W	2	UBP10: Ubiquitin-specific protease that deubiquitinates ubiquitin-protein moieties; may regulate silencing by acting on Sir4p; involved in posttranscriptionally regulating Gap1p and possibly other transporters; primarily located in the nucleus	I[LAV]..LG[TNF]	49				Pkinase	1e-08	2.4	protein kinase activity (1e-08)	Y	0.0051	9
yeast-217_GO-0007046	2	ribosome biogenesis	PT.E[LH][AV]	49	P[ST]	DNA dependent Protein kinase substrate motif	Y	DEAD	1e-17	4.2	RNA helicase activity (1e-16)	Y	0.0067	10
protein_40_YGL245W	2	GUS1: Glutamyl-tRNA synthetase (GluRS), forms a complex with methionyl-tRNA synthetase (Mes1p) and Arc1p; complex formation increases the catalytic efficiency of both tRNA synthetases and ensures their correct localization to the cytoplasm	K..DF[GHM]	49				Pkinase	1e-16	4.3	protein kinase activity (1e-16)		0.0071	10
protein_40_YGL245W	2	GUS1: Glutamyl-tRNA synthetase (GluRS), forms a complex with methionyl-tRNA synthetase (Mes1p) and Arc1p; complex formation increases the catalytic efficiency of both tRNA synthetases and ensures their correct localization to the cytoplasm	W[SAG].G[CIV]	49				Pkinase	1e-23	4.6	protein kinase activity (1e-23)		0.0075	10
yeast-462_GO-0019222	2	regulation of metabolism	K.[DPF]S	49	[NT]K.D	Motif for binding guanine nucleotides		zf-C2H2	1e-06	4.7	regulation of metabolism (1e-22)	Y	0.0101	10
yeast-335_GO-0016772	2	transferase activity, transferring phosphorus-containing groups	[GNK][IVW]IH	49				Pkinase	1e-31	4.8	transferase activity, transferring phosphorus-containing groups (1e-39)	Y	0.011	10
yeast-685_GO-0016740	2	transferase activity	[GKN][ICH]IH	49				Pkinase	1e-24	4.9	protein kinase activity (1e-28)	Y	0.0103	10
yeast-631_GO-0050794	2	regulation of cellular process	KR[KRE]	49	KR	CLV_PCSK_PC1ET2_1		Zn_clus	1e-08	5.3	regulation of cellular metabolism (1e-16)		0.0104	10
yeast-630_GO-0051244	2	regulation of cellular physiological process	KR[KRE]	49	KR	CLV_PCSK_PC1ET2_1		Zn_clus	1e-08	5.4	regulation of cellular metabolism (1e-16)		0.0105	10
yeast-238_GO-0017111	2	nucleoside-triphosphatase activity	FL.[ESM][PRY]T	49							nucleoside-triphosphatase activity (1e-09)	Y	0.006	8
protein_40_YPR137W	2	RRP9: Protein involved in pre-rRNA processing, associated with U3 snRNP; component of small ribosomal subunit (SSU) processosome; ortholog of the human U3-55k protein	[LMS]E.[DSE]DE	49	SEDEE	CKII kinase phosphorylation site (peptide screen)					small nucleolar ribonucleoprotein complex (1e-09)		0.0054	9
protein_40_YPR119W	2	CLB2: B-type cyclin involved in cell cycle progression; activates Cdc28p to promote the transition from G2 to M phase; accumulates during G2 and M, then targeted via a destruction box motif for ubiquitin-mediated degradation by the proteasome	GK..[FEA][GIN]K	49			Y						0.006	10
protein_40_YPL240C	2	HSP82: Hsp90 chaperone required for pheromone signaling and negative regulation of Hsf1p; docks with Tom70p for mitochondrial preprotein delivery; promotes telomerase DNA binding and nucleotide addition; interacts with Cns1p, Cpr6p, Cpr7p, Sti1p	[FMI]G..[IGE]PK	49	GP	Protease TTP cleavage site							0.0067	10
protein_40_YOR310C	2	NOP58: Protein involved in pre-rRNA processing, 18S rRNA synthesis, and snoRNA synthesis; component of the small subunit processome complex, which is required for processing of pre-18S rRNA	L[KGA]..G[LTN]T	49							processing of 20S pre-rRNA (1e-07)		0.0048	7
protein_40_YNL308C	2	KRI1: Essential nucleolar protein required for 40S ribosome biogenesis; physically and functionally interacts with Krr1p	[GN]G.RG[RGN]	49	RGG	Alternative integrin binding site in FMDV virus	Y				small nucleolar ribonucleoprotein complex (0.001)		0.0054	9
protein_40_YMR236W	2	TAF9: Subunit (17 kDa) of TFIID and SAGA complexes, involved in RNA polymerase II transcription initiation and in chromatin modification, similar to histone H3	[ELP]FLE[RYA]	49	F.E	DNA binding motif in MutS					SLIK (SAGA-like) complex (1e-05)	Y	0.0054	9
protein_40_YMR117C	2	SPC24: Component of the evolutionarily conserved kinetochore-associated Ndc80 complex (Ndc80p-Nuf2p-Spc24p-Spc25p); involved in chromosome segregation, spindle checkpoint activity and kinetochore clustering	[LVE]E.F[NQV]K	49	EEEYF	EGFR kinase phosphorylation site (peptide screen)	Y						0.0053	8
protein_40_YMR117C	2	SPC24: Component of the evolutionarily conserved kinetochore-associated Ndc80 complex (Ndc80p-Nuf2p-Spc24p-Spc25p); involved in chromosome segregation, spindle checkpoint activity and kinetochore clustering	[QLD]EL[QEK]	49	[KRHQSA][DENQ]EL	ER_TARGET PATTERN					chromosome segregation (0.001)		0.0093	10
protein_40_YML069W	2	POB3: Subunit of the heterodimeric FACT complex (Spt16p-Pob3p), which facilitates RNA Pol II transcription elongation through nucleosomes by destabilizing and then reassembling nucleosome structure; interacts with DNA polymerase alpha (Pol1p)	[TDI][SAG]..GKK	49	G[KR][KR]	Amidation after cleavage after Gly (must be in secretory pathway)					DNA binding (0.01)		0.0049	9
protein_40_YML010W	2	SPT5: Protein that forms a complex with Spt4p and mediates both activation and inhibition of transcription elongation; Spt4p-Spt5p complex also plays a role in pre-mRNA processing	[SPE]T..AN[IGH]	49	T..[SA]	FHA of KAPP binding motif, Thr must be phosphorylated	Y						0.0049	7
protein_40_YLR429W	2	CRN1: Coronin, cortical actin cytoskeletal component that associates with the Arp2p/Arp3p complex to regulate its activity; plays a role in regulation of actin patch assembly	E[SFP].SE[PCR]	49	[ST]E	G protein-coupled receptor kinase 1 substrate motif							0.0053	7
protein_40_YLR347C	2	KAP95: Karyopherin beta, forms a dimeric complex with Srp1p (Kap60p) that mediates nuclear import of cargo proteins via a nuclear localization signal (NLS), interacts with nucleoporins to guide transport across the nuclear pore complex	FG[AW][NE]	49			Y				nuclear pore (1e-09)		0.0057	10
protein_40_YKL101W	2	HSL1: Nim1p-related protein kinase that regulates the morphogenesis and septin checkpoints; associates with the assembled septin filament; required along with Hsl7p for bud neck recruitment, phosphorylation, and degradation of Swe1p	[LRT]A..[IMG]ET	49									0.0048	9
protein_40_YJL109C	2	UTP10: Nucleolar protein, component of the small subunit (SSU) processome containing the U3 snoRNA that is involved in processing of pre-18S rRNA	[KRE]A.KT[KHQ]	49			Y				cytoplasm organization and biogenesis (1e-04)		0.0053	9
protein_40_YJL092W	2	SRS2: DNA helicase and DNA-dependent ATPase involved in DNA repair, needed for proper timing of commitment to meiotic recombination and transition from Meiosis I to II; affects genome stability by suppressing unscheduled homologous recombination	E.[LPF]D	49								Y	0.009	10
protein_40_YJL033W	2	HCA4: Putative nucleolar DEAD box RNA helicase; high-copy number suppression of a U14 snoRNA processing mutant suggests an involvement in 18S rRNA synthesis	[NEC]I.S[SEL]T	49	S[ST]	MDC1 BRCT domain binding motif					mRNA cleavage factor complex (1e-04)		0.005	8
protein_40_YHR197W	2	RIX1: Essential component of the Rix1 complex (Rix1p, Ipi1p, Ipi3p) that is required for processing of ITS2 sequences from 35S pre-rRNA; Rix1 complex associates with Mdn1p in pre-60S ribosomal particles	[TFV][EN].EED	49	EED	Ankyrin B C-terminal motif that binds internal Ankyrin repeats	Y				ribosome biogenesis (0.01)		0.0052	9
protein_40_YHR052W	2	CIC1: Essential protein that interacts with proteasome components and has a potential role in proteasome substrate specificity; also copurifies with 66S pre-ribosomal particles	N[KNP].[KMI]KV	49							nucleolus (0.001)		0.0054	9
protein_40_YHR052W	2	CIC1: Essential protein that interacts with proteasome components and has a potential role in proteasome substrate specificity; also copurifies with 66S pre-ribosomal particles	SEL[KGM][SMQ]	49	[ST]E	G protein-coupled receptor kinase 1 substrate motif					cytoplasm organization and biogenesis (1e-07)	Y	0.0048	9
protein_40_YFR037C	2	RSC8: Component of the RSC chromatin remodeling complex; essential for viability and mitotic growth; homolog of SWI/SNF subunit Swi3p, but unlike Swi3p, does not activate transcription of reporters	[LD][IM]..GP	49	GP	Protease TTP cleavage site							0.0052	7
protein_40_YFR037C	2	RSC8: Component of the RSC chromatin remodeling complex; essential for viability and mitotic growth; homolog of SWI/SNF subunit Swi3p, but unlike Swi3p, does not activate transcription of reporters	I[DQN]..KD[TPA]	49									0.0053	8
protein_40_YFR034C	2	PHO4: Basic helix-loop-helix (bHLH) transcription factor of the myc-family; binds cooperatively with Pho2p to the PHO5 promoter; function is regulated by phosphorylation at multiple sites and by phosphate availability	G[FTG]G[GVE]R	49	GGRGG	Arginine methyl transferease substrate motif (PRMT1)						Y	0.0053	9
protein_40_YFR031C-A	2	RPL2A: Protein component of the large (60S) ribosomal subunit, identical to Rpl2Bp and has similarity to E. coli L2 and rat L8 ribosomal proteins	GL[RAN][IK]G	49									0.0051	10
protein_40_YER082C	2	UTP7: Nucleolar protein, component of the small subunit (SSU) processome containing the U3 snoRNA that is involved in processing of pre-18S rRNA	SK.[KSC][NQF]I	49	KRKQISVR	Phosphorylase kinase substrate motif					small nucleolar ribonucleoprotein complex (1e-04)		0.0052	10
protein_40_YDR496C	2	PUF6: Pumilio-homology domain protein that binds ASH1 mRNA at PUF consensus sequences in the 3' UTR and represses its translation, resulting in proper asymmetric localization of ASH1 mRNA	DE.[EMT]I[EYW]	49	IY	cFGR and Csk kinase phosphorylation site (peptide screen)					nucleolus (1e-07)		0.0054	10
protein_40_YDR448W	2	ADA2: Transcription coactivator, component of the ADA and SAGA transcriptional adaptor/HAT (histone acetyltransferase) complexes	[YWM][DW]DV	49	Y[DQ]DV	SH2 ligand for Blnk (Tyr must be phosphorylated)	Y				SAGA complex (1e-04)		0.0053	8
protein_40_YDR145W	2	TAF12: Subunit (61/68 kDa) of TFIID and SAGA complexes, involved in RNA polymerase II transcription initiation and in chromatin modification, similar to histone H2A	QK[KDS][RV]K	49									0.0056	10
protein_40_YDL083C	2	RPS16B: Protein component of the small (40S) ribosomal subunit; identical to Rps16Ap and has similarity to E. coli S9 and rat S16 ribosomal proteins	[RKV]V.RR	49	[KR]R	CLV_PCSK_KEX2_1					cytosolic ribosome (sensu Eukaryota) (1e-10)		0.0061	9
protein_40_YDL055C	2	PSA1: GDP-mannose pyrophosphorylase (mannose-1-phosphate guanyltransferase), synthesizes GDP-mannose from GTP and mannose-1-phosphate in cell wall biosynthesis; required for normal cell wall structure	[TYQ]K..EE[IAS]	49	YEEI	SH2 ligand group 1A (Src,Fyn,Lck) (phospho-peptide)						Y	0.0052	9
protein_40_YDL031W	2	DBP10: Putative ATP-dependent RNA helicase of the DEAD-box protein family, constituent of 66S pre-ribosomal particles; essential protein involved in ribosome biogenesis	K[RKD]..[VEK]E	49	K[KR].[KR]	Nuclear localization motif					cytoplasm organization and biogenesis (1e-20)		0.009	10
protein_40_YDL029W	2	ARP2: Essential component of the Arp2/3 complex, which is a highly conserved actin nucleation center required for the motility and integrity of actin patches; involved in endocytosis and membrane growth and polarity	[AVW]L.[LRG]SD	49								Y	0.0057	9
protein_40_YCR031C	2	RPS14A: Ribosomal protein 59 of the small subunit, required for ribosome assembly and 20S pre-rRNA processing; mutations confer cryptopleurine resistance; nearly identical to Rps14Bp and similar to E. coli S11 and rat S14 ribosomal proteins	AR..A[KNM][KVS]	49	[AG]R	Protease matriptase protease site					cytosolic ribosome (sensu Eukaryota) (1e-04)		0.0053	9
protein_40_YBR106W	2	PHO88: Probable membrane protein, involved in phosphate transport; pho88 pho86 double null mutant exhibits enhanced synthesis of repressible acid phosphatase at high inorganic phosphate concentrations	[FLI]F..[FLI]I	49							transporter activity (1e-04)	Y	0.009	10
protein_40_YAL032C	2	PRP45: Protein required for pre-mRNA splicing; associates with the spliceosome and interacts with splicing factors Prp22p and Prp46p; orthologous to human transcriptional coactivator SKIP and can activate transcription of a reporter gene	[LNA]S..N[VSY]F	49			Y					Y	0.0052	9
protein_40_YAL032C	2	PRP45: Protein required for pre-mRNA splicing; associates with the spliceosome and interacts with splicing factors Prp22p and Prp46p; orthologous to human transcriptional coactivator SKIP and can activate transcription of a reporter gene	E.[TES]Q	49	[ST]Q	ATM kinase phosphorylation site					nuclear mRNA splicing, via spliceosome (1e-11)	Y	0.009	10
oshea_vacuolar_membrane	2	oshea_vacuolar_membrane	S[ED]E[LTA]S	49	S[DE][DE][DE]	Casein Kinase II substrate motif	Y				vacuole (1e-06)		0.0055	9
oshea_nuclear_periphery	2	oshea_nuclear_periphery	[SRM][AQF].GT	49	[SAG]GGTG[SA]G	TUBULIN PATTERN					nuclear pore (1e-19)	Y	0.0094	10
oshea_cytoplasm	2	oshea_cytoplasm	P..[FVR]E	49	PP..F	LIG_EVH1_II						Y	0.0091	10
oshea_cell_periphery	2	oshea_cell_periphery	[STH]SS[SAP]	49	S[ST]	MDC1 BRCT domain binding motif	Y				site of polarized growth (1e-19)		0.0095	10
matsuyama_Cytosol	2	matsuyama_Cytosol	GK[VTY]	49	[GA]....GK[ST]	Purine nucleotide triphosphate binding motif	Y				purine nucleotide binding (1e-14)	Y	0.0114	10
matsuyama_Cytosol	2	matsuyama_Cytosol	V[ESK]E	49	[ST]E	G protein-coupled receptor kinase 1 substrate motif					purine nucleotide binding (1e-05)	Y	0.012	10
genetic_YNL153C	2	GIM3: Subunit of the heterohexameric cochaperone prefoldin complex which binds specifically to cytosolic chaperonin and transfers target proteins to it	[QE]Q..[QIW]QT	49								Y	0.0051	10
genetic_YNL153C	2	GIM3: Subunit of the heterohexameric cochaperone prefoldin complex which binds specifically to cytosolic chaperonin and transfers target proteins to it	NS[VNK]	49			Y				cell cycle (1e-16)	Y	0.0088	10
yeast-1166_GO-0005488	2	binding	N.N[NAL]	48				RRM_1	1e-09	-2.8	nucleic acid binding (1e-10)		0.0099	10
protein_40_YGR252W	2	GCN5: Histone acetyltransferase, acetylates N-terminal lysines on histones H2B and H3; catalytic subunit of the ADA and SAGA histone acetyltransferase complexes; founding member of the Gcn5p-related N-acetyltransferase superfamily	[EQR]K..AS[KVQ]	48	SQ	ATM kinase substrate motif		Histone	0.001	-1.9	establishment and/or maintenance of chromatin architecture (0.001)		0.0054	9
protein_40_YDL153C	2	SAS10: Component of the small (ribosomal) subunit (SSU) processosome required for pre-18S rRNa processing; essential nucleolar protein that, when overproduced, disrupts silencing	EDE[TEY][LYF]	48	SEDEE	CKII kinase phosphorylation site (peptide screen)		Pkinase	0.0001	-1.7	protein serine/threonine kinase activity (1e-05)		0.0055	10
yeast-661_GO-0050789	2	regulation of biological process	L.S[LDN]	48	WLNS	Lipid binding motif in C-terminus of Apolipoprotein AII		Zn_clus	1e-06	-1.6	regulation of metabolism (1e-22)		0.0098	10
protein_40_YER006W	2	NUG1: GTPase that associates with nuclear 60S pre-ribosomes, required for export of 60S ribosomal subunits from the nucleus	[KVR]K..K[KEV]	48	P.[ST]PKK.KK	Cdc2 like protein kinase substrate motif		DEAD	0.01	-1.6	cytoplasm organization and biogenesis (1e-26)		0.009	10
protein_40_YML010W	2	SPT5: Protein that forms a complex with Spt4p and mediates both activation and inhibition of transcription elongation; Spt4p-Spt5p complex also plays a role in pre-mRNA processing	K[KAY]K[SYA]	48	KKKKKK[ST]	TGF beta receptor kinase substrate motif		DEAD	0.001	-1.4	nuclear lumen (1e-08)	Y	0.0087	10
protein_40_YPL211W	2	NIP7: Nucleolar protein required for 60S ribosome subunit biogenesis, constituent of 66S pre-ribosomal particles; physically interacts with Nop8p and the exosome subunit Rrp43p	H[RM].G[RDC]	48			Y	DEAD	1e-07	-1.3	rRNA processing (1e-09)		0.005	8
protein_40_YKL014C	2	URB1: Nucleolar protein required for the normal accumulation of 25S and 5.8S rRNAs, associated with the 27SA2 pre-ribosomal particle; proposed to be involved in the biogenesis of the 60S ribosomal subunit	[RYM]G.DI[PNK]	48				DEAD	1e-05	-1.3	nucleolus (1e-06)		0.0054	8
protein_40_YPL093W	2	NOG1: Putative GTPase that associates with free 60S ribosomal subunits in the nucleolus and is required for 60S ribosomal subunit biogenesis; constituent of 66S pre-ribosomal particles; member of the ODN family of nucleolar G-proteins	D[VMS]AA[RDA]	48				DEAD	0.0001	-1.2	RNA helicase activity (1e-04)		0.0053	7
protein_40_YPL043W	2	NOP4: Nucleolar protein, essential for processing and maturation of 27S pre-rRNA and large ribosomal subunit biogenesis; constituent of 66S pre-ribosomal particles; contains four RNA recognition motifs (RRMs)	[PYD]S..[KER]KV	48				DEAD	0.001	-1	ribosome biogenesis (0.001)	Y	0.0052	9
protein_40_YGR128C	2	UTP8: Nucleolar protein required for export of tRNAs from the nucleus; also copurifies with the small subunit (SSU) processome containing the U3 snoRNA that is involved in processing of pre-18S rRNA	[WC]D..[STL]G	48	DH[YF]LGK[EQK]	G6P_DEHYDROGENASE PATTERN		WD40	1e-10	-1	processing of 20S pre-rRNA (1e-07)		0.0053	10
yeast-752_GO-0016787	2	hydrolase activity	D.L[EVF]	48	DLL	Binding motif for clathrin heavy chain ear		Helicase_C	1e-05	-0.9	pyrophosphatase activity (1e-77)	Y	0.0098	10
yeast-320_GO-0006355	2	regulation of transcription, DNA-dependent	QQ..[LSP]	48				Zn_clus	0.001	-0.9	regulation of transcription, DNA-dependent (1e-13)		0.0101	10
protein_40_YNL002C	2	RLP7: Nucleolar protein with similarity to large ribosomal subunit L7 proteins; constituent of 66S pre-ribosomal particles; plays an essential role in processing of precursors to the large ribosomal subunit RNAs	[KNG]K[SEG]K	48				MMR_HSR1	0.01	-0.9	cytoplasm organization and biogenesis (1e-30)		0.0092	10
protein_40_YLR293C	2	GSP1: GTP binding protein (mammalian Ranp homolog) involved in the maintenance of nuclear organization, RNA processing and transport; regulated by Prp20p, Rna1p, Yrb1p, Yrb2p, Yrp4p, Yrb30p, Cse1p and Kap95p; yeast Gsp2p homolog	[DRA]ISN[STA]	48			Y	IBN_N	0.01	-0.4	nucleocytoplasmic transport (0.001)		0.0052	9
protein_40_YPL004C	2	LSP1: Primary component of eisosomes, which are large immobile patch structures at the cell cortex associated with endocytosis, along with Pil1p and Sur7p; null mutants show activation of Pkc1p/Ypk1p stress resistance pathways	L[VKM]RA	48	[KR]R	CLV_PCSK_KEX2_1		Cpn60_TCP1	0.01	-0.1			0.0055	9
protein_40_YGL048C	2	RPT6: One of six ATPases of the 19S regulatory particle of the 26S proteasome involved in the degradation of ubiquitinated substrates; bound by ubiquitin-protein ligases Ubr1p and Ufd4p; localized mainly to the nucleus throughout the cell cycle	Q[PVY][QNW]E	48				PCI	0.001	0.4	proteasome complex (sensu Eukaryota) (1e-08)		0.0067	10
protein_40_YDR328C	2	SKP1: Evolutionarily conserved kinetochore protein that is part of multiple protein complexes, including the SCF ubiquitin ligase complex, the CBF3 complex that binds centromeric DNA, and the RAVE complex that regulates assembly of the V-ATPase	[VI]K.LT[GNI]	48			Y	ubiquitin	0.0001	1.4	protein tag (0.001)		0.0052	8
yeast-921_GO-0006810	2	transport	L..[GIM]L	48			Y	Mito_carr	1e-13	1.5	intracellular transport (1e-14)	Y	0.0099	10
yeast-413_GO-0005215	2	transporter activity	L.[WFV]A	48	PLARTLSVAGLP	Calmodulin-dependent protein kinase IV substrate motif	Y	MFS_1	1e-13	1.6	transporter activity (1e-14)	Y	0.0102	10
protein_40_YDR224C	2	HTB1: One of two nearly identical (see HTB2) histone H2B subtypes required for chromatin assembly and chromosome function; Rad6p-Bre1p-Lge1p mediated ubiquitination regulates transcriptional activation, meiotic DSB formation and H3 methylation	LE..[GV][NI]A	48				Histone	0.0001	1.6		Y	0.0057	10
protein_40_YJL081C	2	ARP4: Nuclear actin-related protein involved in chromatin remodeling, component of chromatin-remodeling enzyme complexes	[RQV]L.[RIY]RG	48	[KR]R	CLV_PCSK_KEX2_1		Histone	1e-07	1.7	establishment and/or maintenance of chromatin architecture (1e-04)		0.0057	8
protein_40_YLL008W	2	DRS1: Nucleolar DEAD-box protein required for ribosome assembly and function, including synthesis of 60S ribosomal subunits; constituent of 66S pre-ribosomal particles	HR..[KRC][PTL]	48	R..K	SH3 binding motif for GADS SH3 recognizing slp-76 motif (nonconventional)		Pkinase	1e-14	2.8	protein kinase activity (1e-14)		0.008	10
protein_40_YLL008W	2	DRS1: Nucleolar DEAD-box protein required for ribosome assembly and function, including synthesis of 60S ribosomal subunits; constituent of 66S pre-ribosomal particles	R[DLI].K	48	L..RR..KK	ERK docking motif in RSK stringent	Y	Pkinase	1e-12	2.9	cytoplasm organization and biogenesis (1e-20)		0.0088	10
matsuyama_Cytosol	2	matsuyama_Cytosol	I..[RNE]D	48				Pkinase	0.01	3.4	purine nucleotide binding (1e-07)	Y	0.0116	10
protein_40_YAR019C	2	CDC15: Protein kinase of the Mitotic Exit Network that is localized to the spindle pole bodies at late anaphase; promotes mitotic exit by directly switching on the kinase activity of Dbf2p	W..G[CVI]	48			Y	Pkinase	1e-26	4.5	protein kinase activity (1e-25)	Y	0.0084	10
yeast-648_GO-0050791	2	regulation of physiological process	KR[KRE]	48	KR	CLV_PCSK_PC1ET2_1		Zn_clus	1e-07	4.9	regulation of metabolism (1e-16)		0.0098	10
protein_40_YOL133W	2	HRT1: RING finger containing subunit of Skp1-Cullin-F-box ubiquitin protein ligases (SCF); required for Gic2p, Far1p, Sic1p and Cln2p degradation; may tether Cdc34p (a ubiquitin conjugating enzyme or E2) and Cdc53p (a cullin) subunits of SCF	LP.[EAT][IYA]	48	P.LP.K	SH3 binding motif, stringent Crk SH3 binding site (Class 2)		F-box	1e-06	7.8	cellular protein catabolism (1e-07)		0.0094	10
yeast-322_GO-0005654	2	nucleoplasm	[QIM]Q..Q	48							nucleoplasm (1e-11)		0.0101	10
yeast-294_GO-0006366	2	transcription from RNA polymerase II promoter	Q[QNI].Q[QNH]	48							transcription from RNA polymerase II promoter (1e-70)		0.0102	10
yeast-261_GO-0016491	2	oxidoreductase activity	SS.[SNQ][SNT]	48	S[ST]	MDC1 BRCT domain binding motif							0.0102	10
yeast-235_GO-0009653	2	morphogenesis	[STY]ST[LNV]H	48	S[ST]	MDC1 BRCT domain binding motif					cellular morphogenesis (1e-13)		0.0076	10
yeast-235_GO-0000902	2	cellular morphogenesis	[STY]ST[LNV]H	48	S[ST]	MDC1 BRCT domain binding motif					cellular morphogenesis (1e-13)		0.0076	10
protein_40_YPR144C	2	NOC4: Nucleolar protein, forms a complex with Nop14p that mediates maturation and nuclear export of 40S ribosomal subunits	[NQG][SDG]NKI	48	NK.D	Motif for specificity of guanine in purine binding proteins					small nucleolar ribonucleoprotein complex (0.001)	Y	0.0049	9
protein_40_YPR119W	2	CLB2: B-type cyclin involved in cell cycle progression; activates Cdc28p to promote the transition from G2 to M phase; accumulates during G2 and M, then targeted via a destruction box motif for ubiquitin-mediated degradation by the proteasome	KSK[RQY][SNM]	48	KR	CLV_PCSK_PC1ET2_1	Y						0.006	8
protein_40_YPL153C	2	RAD53: Protein kinase, required for cell-cycle arrest in response to DNA damage; activated by trans autophosphorylation when interacting with hyperphosphorylated Rad9p; also interacts with ARS1 and plays a role in initiation of DNA replication	LD.[IET]S[TPI]	48	WLDLE	14-3-3 binding motif from peptide screen					DNA integrity checkpoint (0.01)	Y	0.005	10
protein_40_YPL042C	2	SSN3: Cyclin-dependent protein kinase, component of RNA polymerase II holoenzyme; involved in phosphorylation of the RNA polymerase II C-terminal domain; involved in glucose repression	[QLR]Q[QST]QL	48	[ST]Q	ATM kinase phosphorylation site					transcription regulator activity (0.001)		0.0062	10
protein_40_YOR181W	2	LAS17: Actin assembly factor, activates the Arp2/3 protein complex that nucleates branched actin filaments; localizes with the Arp2/3 complex to actin patches; homolog of the human Wiskott-Aldrich syndrome protein (WASP)	[STV]LA[PVH]E	48								Y	0.0053	8
protein_40_YOL013C	2	HRD1: Ubiquitin-protein ligase required for endoplasmic reticulum-associated degradation (ERAD) of misfolded proteins; genetically linked to the unfolded protein response (UPR); regulated through association with Hrd3p; contains an H2 ring finger	[AYE]LAK[LGM]	48									0.0049	9
protein_40_YOL001W	2	PHO80: Cyclin, negatively regulates phosphate metabolism; Pho80p-Pho85p (cyclin-CDK complex) phosphorylates Pho4p and Swi5p; deletion of PHO80 leads to aminoglycoside supersensitivity; truncated form of PHO80 affects vacuole inheritance	K[AVY]..I[DTM]L	48	YIDL	SH2 ligand for Syp (also tyr is phosphorylated by the insulin receptor)							0.0065	10
protein_40_YNL209W	2	SSB2: Cytoplasmic ATPase that is a ribosome-associated molecular chaperone, functions with J-protein partner Zuo1p; may be involved in the folding of newly-synthesized polypeptide chains; member of the HSP70 family; homolog of SSB1	K[EPR].[LEV]YQ	48	[EDY]Y	TC-PTP phosphatase substrate motif	Y						0.0055	8
protein_40_YNL110C	2	NOP15: Constituent of 66S pre-ribosomal particles, involved in 60S ribosomal subunit biogenesis; localizes to both nucleolus and cytoplasm	[KVG]K..[KRE]K	48	K[KR].[KR]	Nuclear localization motif					cytoplasm organization and biogenesis (1e-25)		0.0089	10
protein_40_YMR242C	2	RPL20A: Protein component of the large (60S) ribosomal subunit, nearly identical to Rpl20Bp and has similarity to rat L18a ribosomal protein	K..[AKR]A	48	K[KR].[KR]	Nuclear localization motif					cytosolic ribosome (sensu Eukaryota) (1e-38)	Y	0.0089	10
protein_40_YMR001C	2	CDC5: Polo-like kinase with similarity to Xenopus Plx1 and S. pombe Plo1p; found at bud neck, nucleus and SPBs; has multiple functions in mitosis and cytokinesis through phosphorylation of substrates; may be a Cdc28p substrate	L[DCF].N[GQA]N	48									0.0055	10
protein_40_YML063W	2	RPS1B: Ribosomal protein 10 (rp10) of the small (40S) subunit; nearly identical to Rps1Ap and has similarity to rat S3a ribosomal protein	IA.[SQ][RKM]R	48	[KR]R	CLV_PCSK_KEX2_1	Y				translation (1e-04)		0.005	9
protein_40_YLR180W	2	SAM1: S-adenosylmethionine synthetase, catalyzes transfer of the adenosyl group of ATP to the sulfur atom of methionine; one of two differentially regulated isozymes (Sam1p and Sam2p)	EV..[AEF][TGN]	48			Y					Y	0.0089	10
protein_40_YLR009W	2	RLP24: Essential protein with similarity to Rpl24Ap and Rpl24Bp, associated with pre-60S ribosomal subunits and required for ribosomal large subunit biogenesis	EE..[EDK][EKM]	48	EED	Ankyrin B C-terminal motif that binds internal Ankyrin repeats					cytoplasm organization and biogenesis (1e-26)	Y	0.0091	10
protein_40_YLL045C	2	RPL8B: Ribosomal protein L4 of the large (60S) ribosomal subunit, nearly identical to Rpl8Ap and has similarity to rat L7a ribosomal protein; mutation results in decreased amounts of free 60S subunits	[ATG]R..A	48	[AG]R	Protease matriptase protease site					cytosolic ribosome (sensu Eukaryota) (1e-23)		0.0087	10
protein_40_YKL014C	2	URB1: Nucleolar protein required for the normal accumulation of 25S and 5.8S rRNAs, associated with the 27SA2 pre-ribosomal particle; proposed to be involved in the biogenesis of the 60S ribosomal subunit	[AFV]K[SWR]DE	48	KR	CLV_PCSK_PC1ET2_1							0.0054	10
protein_40_YJR066W	2	TOR1: PIK-related protein kinase and rapamycin target; subunit of TORC1, a complex that controls growth in response to nutrients by regulating translation, transcription, ribosome biogenesis, nutrient transport and autophagy; involved in meiosis	[LFM]L..N[LRV]G	48			Y						0.005	9
protein_40_YIL019W	2	FAF1: Protein required for pre-rRNA processing and 40S ribosomal subunit assembly	[LNF]S.I[KFW]L	48							small nucleolar ribonucleoprotein complex (1e-09)		0.0052	9
protein_40_YGL200C	2	EMP24: Integral membrane component of endoplasmic reticulum-derived COPII-coated vesicles, which function in ER to Golgi transport	[AQ][AIL]..YG	48							secretory pathway (0.01)		0.0065	9
protein_40_YFR052W	2	RPN12: Subunit of the 19S regulatory particle of the 26S proteasome lid; synthetically lethal with RPT1, which is an ATPase component of the 19S regulatory particle; physically interacts with Nob1p and Rpn3p	[LPN]DIL[EFD]	48									0.0049	10
protein_40_YFR028C	2	CDC14: Protein phosphatase required for mitotic exit; located in the nucleolus until liberated by the FEAR and Mitotic Exit Network in anaphase, enabling it to act on key substrates to effect a decrease in CDK/B-cyclin activity and mitotic exit	RK.S[LKI][EPR]	48	RRK.[ST]	ZIP kinase phosphorylation motif					regulation of exit from mitosis (1e-04)		0.0052	9
protein_40_YFL037W	2	TUB2: Beta-tubulin; associates with alpha-tubulin (Tub1p and Tub3p) to form tubulin dimer, which polymerizes to form microtubules	E[TNR]K[EGL]K	48			Y					Y	0.005	8
protein_40_YDR427W	2	RPN9: Non-ATPase regulatory subunit of the 26S proteasome, has similarity to putative proteasomal subunits in other species; null mutant is temperature sensitive and exhibits cell cycle and proteasome assembly defects	LA.[GLR][GDR]E	48							proteasome complex (sensu Eukaryota) (0.001)	Y	0.0052	9
protein_40_YDR324C	2	UTP4: Nucleolar protein, component of the small subunit (SSU) processome containing the U3 snoRNA that is involved in processing of pre-18S rRNA	S[GWH]E[GVK]V	48	[ED]GSG[DE]	Glycosaminoglycan attachment site					snoRNA binding (1e-04)		0.0053	8
protein_40_YDR225W	2	HTA1: One of two nearly identical (see also HTA2) histone H2A subtypes; core histone required for chromatin assembly and chromosome function; DNA damage-dependent phosphorylation by Mec1p facilitates DNA repair; acetylated by Nat4p	DE.[EYT][ERG]E	48	E[ST][EA]REA[RK].[LI]	RIBOSOMAL_S28E PATTERN							0.0066	10
protein_40_YDR174W	2	HMO1: Chromatin associated high mobility group (HMG) family member involved in genome maintenance; rDNA-binding component of the Pol I transcription system; associates with a 5'-3' DNA helicase and Fpr1p, a prolyl isomerase	K[SNG]..N[DVY]S	48									0.005	8
protein_40_YDR172W	2	SUP35: Translation termination factor eRF3; altered protein conformation creates the [PSI(+)] prion, a dominant cytoplasmically inherited protein aggregate that alters translational fidelity and creates a nonsense suppressor phenotype	V[LHK].[GE]GS	48	R.GSF	PKCdelta kinase phosphorylation site (peptide screen)	Y						0.006	10
protein_40_YDR145W	2	TAF12: Subunit (61/68 kDa) of TFIID and SAGA complexes, involved in RNA polymerase II transcription initiation and in chromatin modification, similar to histone H2A	E[ALP]K[EHA]L	48							SAGA complex (1e-04)		0.0052	10
protein_40_YCR031C	2	RPS14A: Ribosomal protein 59 of the small subunit, required for ribosome assembly and 20S pre-rRNA processing; mutations confer cryptopleurine resistance; nearly identical to Rps14Bp and similar to E. coli S11 and rat S14 ribosomal proteins	S[KGF].[LKV]RA	48	[KR]R	CLV_PCSK_KEX2_1					cytosolic ribosome (sensu Eukaryota) (1e-06)		0.0053	7
protein_40_YCL059C	2	KRR1: Essential nucleolar protein required for the synthesis of 18S rRNA and for the assembly of 40S ribosomal subunit	[SQT]L[DPT]AT	48	LP.TG	C-terminal sorting signal which targets surface proteins of Staphylococcus aureus to the cell wall peptidoglycan; Sortase cleaves between Thr and Gly and C-termini is used for crosslinking in cell wall					ribonucleoprotein complex (1e-05)		0.0053	10
matsuyama_Cytosol	2	matsuyama_Cytosol	[SVH]L.D[LSP]	48	LFDLM	Binding motif in Clint for clathrin TD domain					regulation of cell cycle (0.01)		0.0114	10
genetic_YNL153C	2	GIM3: Subunit of the heterohexameric cochaperone prefoldin complex which binds specifically to cytosolic chaperonin and transfers target proteins to it	N..[DMT]K	48							cytoskeletal part (1e-07)	Y	0.0086	10
genetic_YER083C	2	GET2: Subunit of the GET complex; required for meiotic nuclear division and for the retrieval of HDEL proteins from the Golgi to the ER in an ERD2 dependent fashion; may be involved in cell wall function	L...[ILMV]E	48							chromosome organization and biogenesis (sensu Eukaryota) (1e-23)		0.0085	10
protein_40_YBR160W	2	CDC28: Catalytic subunit of the main cell cycle cyclin-dependent kinase (CDK); alternately associates with G1 cyclins (CLNs) and G2/M cyclins (CLBs) which direct the CDK to specific substrates	[QDY]Y..[ETP]LP	47.834	[EDY]Y	TC-PTP phosphatase substrate motif							0.0058	10
protein_40_YGR252W	2	GCN5: Histone acetyltransferase, acetylates N-terminal lysines on histones H2B and H3; catalytic subunit of the ADA and SAGA histone acetyltransferase complexes; founding member of the Gcn5p-related N-acetyltransferase superfamily	GK.[GRP][ARS]K	47	KTPAKEE	GSK-3, ERK1, ERK2, CDK5 substrate motif	Y	Histone	1e-13	-3	nuclear nucleosome (1e-08)		0.0049	9
matsuyama_nucleolus	2	matsuyama_nucleolus	[HM]R.[GKP]R	47	R.[RK]R	CLV_PCSK_FUR_1		DEAD	1e-10	-1.8	nucleolus (1e-24)		0.0126	10
yeast-324_GO-0030528	2	transcription regulator activity	HT.[EQS]K[PNY]	47				zf-C2H2	1e-18	-1.4	transcription regulator activity (1e-13)		0.0087	10
yeast-504_GO-0006350	2	transcription	T..N[DSR]	47				Zn_clus	1e-11	-1.3	transcription (1e-20)		0.0095	10
protein_40_YPL093W	2	NOG1: Putative GTPase that associates with free 60S ribosomal subunits in the nucleolus and is required for 60S ribosomal subunit biogenesis; constituent of 66S pre-ribosomal particles; member of the ODN family of nucleolar G-proteins	T[DR].A[ASL]R	47	[AG]R	Protease matriptase protease site	Y	DEAD	1e-07	-1.3	ribosomal large subunit assembly and maintenance (1e-08)		0.0058	9
yeast-261_GO-0016491	2	oxidoreductase activity	G[PLY].[GV]L	47	GP	Protease TTP cleavage site		Ferric_reduct	1e-05	-0.9	oxidoreductase activity (1e-52)		0.0102	10
oshea_cytoplasm	2	oshea_cytoplasm	PQ[QEH]	47	HPQ	Biotin binding motif in streptavidin		zf-C2H2	0.01	-0.9	regulation of metabolism (1e-06)	Y	0.0087	10
matsuyama_Golgi	2	matsuyama_Golgi	Y.L[GFY]	47				MFS_1	0.001	-0.9	Golgi apparatus (1e-09)	Y	0.0112	10
yeast-413_GO-0005215	2	transporter activity	AV[VMG][TIA]	47				MFS_1	0.01	-0.5	transporter activity (1e-54)		0.0101	10
protein_40_YOL133W	2	HRT1: RING finger containing subunit of Skp1-Cullin-F-box ubiquitin protein ligases (SCF); required for Gic2p, Far1p, Sic1p and Cln2p degradation; may tether Cdc34p (a ubiquitin conjugating enzyme or E2) and Cdc53p (a cullin) subunits of SCF	E[LIF]..A[IAC]	47				F-box	0.01	-0.4	cullin-RING ubiquitin ligase complex (1e-04)	Y	0.0088	10
protein_40_YAR019C	2	CDC15: Protein kinase of the Mitotic Exit Network that is localized to the spindle pole bodies at late anaphase; promotes mitotic exit by directly switching on the kinase activity of Dbf2p	I[SPK][SRT]KS	47				Pkinase	0.01	-0.2	protein amino acid phosphorylation (0.01)		0.005	10
protein_40_YNL031C	2	HHT2: One of two identical histone H3 proteins (see also HHT1); core histone required for chromatin assembly, involved in heterochromatin-mediated telomeric and HM silencing; regulated by acetylation, methylation, and mitotic phosphorylation	L[AEF]..A[ACS]R	47	[AG]R	Protease matriptase protease site		Histone	0.0001	0.4	nuclear chromatin (0.001)	Y	0.0052	8
yeast-222_GO-0009308	2	amine metabolism	GA.[IKV][VIA]	47				PALP	0.001	0.5	amine metabolism (1e-61)		0.0102	10
protein_40_YJR002W	2	MPP10: Component of the SSU processome, which is required for pre-18S rRNA processing, interacts with and controls the stability of Imp3p and Imp4p, essential for viability; similar to human Mpp10p	[LQR]LA[VI]G	47				WD40	1e-06	0.7	small nucleolar ribonucleoprotein complex (1e-07)	Y	0.0052	10
yeast-261_GO-0016491	2	oxidoreductase activity	VV.[GLV][AGP]	47				ADH_N	0.001	0.9	oxidoreductase activity (1e-60)		0.0097	10
protein_40_YPR103W	2	PRE2: Beta 5 subunit of the 20S proteasome, responsible for the chymotryptic activity of the proteasome	P[FPY]G[VAW]	47	LVPRG	Protease Thrombin	Y	Proteasome	1e-12	1.5	proteasome complex (sensu Eukaryota) (1e-16)	Y	0.0058	9
protein_40_YPR103W	2	PRE2: Beta 5 subunit of the 20S proteasome, responsible for the chymotryptic activity of the proteasome	[ASG]G..[APG]D	47			Y	Proteasome	1e-20	1.8	proteasome core complex (sensu Eukaryota) (1e-19)		0.0077	10
protein_40_YML010W	2	SPT5: Protein that forms a complex with Spt4p and mediates both activation and inhibition of transcription elongation; Spt4p-Spt5p complex also plays a role in pre-mRNA processing	[KEG]K.[IAL]A	47				DEAD	1e-05	1.8	nuclear lumen (1e-11)	Y	0.0087	10
protein_40_YAR019C	2	CDC15: Protein kinase of the Mitotic Exit Network that is localized to the spindle pole bodies at late anaphase; promotes mitotic exit by directly switching on the kinase activity of Dbf2p	A[GRS]GS[VLF]	47	G[SA]LNK	GDP-mannose binding motif in transporter		Pkinase	1e-05	2.6	protein kinase activity (0.01)		0.0052	9
protein_40_YDR496C	2	PUF6: Pumilio-homology domain protein that binds ASH1 mRNA at PUF consensus sequences in the 3' UTR and represses its translation, resulting in proper asymmetric localization of ASH1 mRNA	P[TGL]R[EFQ]L	47	[AG]R	Protease matriptase protease site		DEAD	1e-07	3.6	ribosome assembly (1e-09)		0.0049	10
yeast-685_GO-0016740	2	transferase activity	[ILV]G.G[STA]F	47	G[GA]G[ASC][FY]S.K[DE]	ADOMET_SYNTHETASE_2 PATTERN		Pkinase	1e-28	4.8	protein kinase activity (1e-28)		0.0112	10
protein_40_YJR066W	2	TOR1: PIK-related protein kinase and rapamycin target; subunit of TORC1, a complex that controls growth in response to nutrients by regulating translation, transcription, ribosome biogenesis, nutrient transport and autophagy; involved in meiosis	[TYN]P..R[RVF]	47	P..R..KP	SH3 binding motif for GRB2 C-term		GATA	0.01	5.3	regulation of nitrogen utilization (1e-05)		0.008	10
yeast-706_GO-0043412	2	biopolymer modification	KP.N[ILF][LMG]	47				Pkinase	1e-39	5.5	protein amino acid phosphorylation (1e-45)		0.0105	10
yeast-238_GO-0017111	2	nucleoside-triphosphatase activity	[HGL]R.G[RYQ]	47	RGG	Alternative integrin binding site in FMDV virus	Y	Helicase_C	1e-25	11.6	nucleoside-triphosphatase activity (1e-42)	Y	0.0107	10
yeast-648_GO-0050791	2	regulation of physiological process	[AVY]C..C[RDE]	47	C..C	Motif on TIM mitochondrial translocation proteins		Zn_clus	1e-19	17.4	regulation of cellular metabolism (1e-18)		0.01	10
yeast-388_GO-0007275	2	development	A[PH].[PSE]P	47	[ST]P	LIG_WW_4					multicellular organismal development (1e-38)		0.0101	10
yeast-240_GO-0006807	2	nitrogen compound metabolism	A.[IEV]L	47	[FHYM].A[AV].[VAC]L[MV].[MI]	LIG_Sin3_2					nitrogen compound metabolism (1e-17)	Y	0.0098	10
yeast-223_GO-0003735	2	structural constituent of ribosome	P..P[SIQ]	47	[RKY]..P..P	LIG_SH3_1							0.0098	10
protein_40_YPR110C	2	RPC40: RNA polymerase subunit, common to RNA polymerase I and III	T[LFA].IN[GKC]	47									0.0053	9
protein_40_YPL204W	2	HRR25: Protein kinase involved in regulating diverse events including vesicular trafficking, DNA repair, and chromosome segregation; binds the CTD of RNA pol II; homolog of mammalian casein kinase 1delta (CK1delta)	S[VQG]..[PLA]QN	47	SQ	ATM kinase substrate motif							0.0051	9
protein_40_YPL076W	2	GPI2: Protein involved in the synthesis of N-acetylglucosaminyl phosphatidylinositol (GlcNAc-PI), the first intermediate in the synthesis of glycosylphosphatidylinositol (GPI) anchors; homologous to the human PIG-C protein	[VIA]G.LI[IYT]	47	IY	cFGR and Csk kinase phosphorylation site (peptide screen)							0.0052	8
protein_40_YOR326W	2	MYO2: One of two type V myosin motors (along with MYO4) involved in actin-based transport of cargos; required for the polarized delivery of secretory vesicles, the vacuole, late Golgi elements, peroxisomes, and the mitotic spindle	[RIE]I[RWF]NL	47									0.0053	8
protein_40_YOR326W	2	MYO2: One of two type V myosin motors (along with MYO4) involved in actin-based transport of cargos; required for the polarized delivery of secretory vesicles, the vacuole, late Golgi elements, peroxisomes, and the mitotic spindle	E[LS].GI[DL]	47									0.0057	10
protein_40_YMR242C	2	RPL20A: Protein component of the large (60S) ribosomal subunit, nearly identical to Rpl20Bp and has similarity to rat L18a ribosomal protein	N[KNI].[KQ]KV	47									0.005	8
protein_40_YLR372W	2	SUR4: Elongase, involved in fatty acid and sphingolipid biosynthesis; synthesizes very long chain 20-26-carbon fatty acids from C18-CoA primers; involved in regulation of sphingolipid biosynthesis	V[SLK].LV[LIV]	47							endoplasmic reticulum (0.01)		0.005	9
protein_40_YLR186W	2	EMG1: Protein required for the maturation of the 18S rRNA and for 40S ribosome production; associated with spindle/microtubules; nuclear localization depends on physical interaction with Nop14p; may bind snoRNAs	D[TAK]LL[TAI]	47	LLTP	WD40 domain of Cdc4 binding motif, Thr must be phosphorylated, CPD motif					small nucleolar ribonucleoprotein complex (1e-09)	Y	0.0049	8
protein_40_YLR180W	2	SAM1: S-adenosylmethionine synthetase, catalyzes transfer of the adenosyl group of ATP to the sulfur atom of methionine; one of two differentially regulated isozymes (Sam1p and Sam2p)	G[IKY].[DRI]EL	47								Y	0.0047	10
protein_40_YKL021C	2	MAK11: Protein involved in an early, nucleolar step of 60S ribosomal subunit biogenesis; essential for cell growth and replication of killer M1 dsRNA virus; contains four beta-transducin repeats	[KNR]K[SDE]K	47	[KR][LIM]K[DE]K[LIM]PG	DEHYDRIN_2 PATTERN					nucleolus (1e-28)	Y	0.0092	10
protein_40_YJR145C	2	RPS4A: Protein component of the small (40S) ribosomal subunit; mutation affects 20S pre-rRNA processing; identical to Rps4Bp and has similarity to rat S4 ribosomal protein	KA..[AEV]E[IVQ]	47							ribonucleoprotein complex (0.01)		0.0055	9
protein_40_YJL138C	2	TIF2: Translation initiation factor eIF4A, identical to Tif1p; DEA(D/H)-box RNA helicase that couples ATPase activity to RNA binding and unwinding; forms a dumbbell structure of two compact domains connected by a linker; interacts with eIF4G	[SCT][NTE]IDE	47									0.0055	10
protein_40_YJL081C	2	ARP4: Nuclear actin-related protein involved in chromatin remodeling, component of chromatin-remodeling enzyme complexes	[NPL]EN[DES]E	47	[ST]E	G protein-coupled receptor kinase 1 substrate motif					nucleoplasm part (0.01)		0.005	9
protein_40_YIL094C	2	LYS12: Homo-isocitrate dehydrogenase, an NAD-linked mitochondrial enzyme required for the fourth step in the biosynthesis of lysine, in which homo-isocitrate is oxidatively decarboxylated to alpha-ketoadipate	[KYV][SIQ]KNK	47								Y	0.0054	7
protein_40_YHR079C	2	IRE1: Serine-threonine kinase and endoribonuclease; transmembrane protein that mediates the unfolded protein response (UPR) by regulating Hac1p synthesis through HAC1 mRNA splicing; Kar2p binds inactive Ire1p and releases from it upon ER stress	[IRD][PRQ].ATT	47									0.0049	9
protein_40_YGR218W	2	CRM1: Major karyopherin, involved in export of proteins, RNAs, and ribosomal subunits from the nucleus	SN.T[NQK][SGP]	47	N.[TS]	N-linked glycosylation site	Y				rRNA export from nucleus (1e-06)	Y	0.0054	7
protein_40_YGR086C	2	PIL1: Primary component of eisosomes, which are large immobile cell cortex structures associated with endocytosis; null mutants show activation of Pkc1p/Ypk1p stress resistance pathways; detected in phosphorylated state in mitochondria	[VIA]D[SMN]DD	47	D.D	Ribose moiety of UDP and manganese binding site in glucuronyl transferase							0.0049	9
protein_40_YDR510W	2	SMT3: Ubiquitin-like protein of the SUMO family, conjugated to lysine residues of target proteins; regulates chromatid cohesion, chromosome segregation, APC-mediated proteolysis, DNA replication and septin ring dynamics	DP[AKR]V[TAE]	47									0.0048	9
protein_40_YDR510W	2	SMT3: Ubiquitin-like protein of the SUMO family, conjugated to lysine residues of target proteins; regulates chromatid cohesion, chromosome segregation, APC-mediated proteolysis, DNA replication and septin ring dynamics	V.[DKG]A	47			Y				carboxylic acid metabolism (1e-04)		0.0083	10
protein_40_YDR496C	2	PUF6: Pumilio-homology domain protein that binds ASH1 mRNA at PUF consensus sequences in the 3' UTR and represses its translation, resulting in proper asymmetric localization of ASH1 mRNA	[DKE]D.[EKD]E	47	D.D	Ribose moiety of UDP and manganese binding site in glucuronyl transferase					cytoplasm organization and biogenesis (1e-27)		0.0086	10
protein_40_YDR388W	2	RVS167: Actin-associated protein, subunit of a complex (Rvs161p-Rvs167p) involved in regulation of actin cytoskeleton, endocytosis, and viability following starvation or osmotic stress; homolog of mammalian amphiphysin	P[PLR].[PAV]P	47	[RK]SP[RP][RKH]	Cdc2 kinase substrate motif					cell cortex (1e-06)	Y	0.0088	10
protein_40_YDR356W	2	SPC110: Inner plaque spindle pole body (SPB) component, ortholog of human kendrin; involved in connecting nuclear microtubules to SPB; interacts with Tub4p-complex and calmodulin; phosphorylated by Mps1p in cell cycle-dependent manner	L[KLE].N[IQT]S	47							microtubule nucleation (1e-06)		0.0047	9
protein_40_YBR009C	2	HHF1: One of two identical histone H4 proteins (see also HHF2); core histone required for chromatin assembly and chromosome function; contributes to telomeric silencing; N-terminal domain involved in maintaining genomic integrity	E..[DVP]E	47			Y				chromatin modification (1e-11)		0.0085	10
protein_40_YBL026W	2	LSM2: Lsm (Like Sm) protein; part of heteroheptameric complexes (Lsm2p-7p and either Lsm1p or 8p): cytoplasmic Lsm1p complex involved in mRNA decay; nuclear Lsm8p complex part of U6 snRNP and possibly involved in processing tRNA, snoRNA, and rRNA	A[KCH]..[KGM]VL	47							U4/U6 x U5 tri-snRNP complex (0.01)		0.0055	9
protein_40_YAR007C	2	RFA1: Subunit of heterotrimeric Replication Protein A (RPA), which is a highly conserved single-stranded DNA binding protein involved in DNA replication, repair, and recombination	[VRQ]LRG	47									0.0054	8
oshea_vacuolar_membrane	2	oshea_vacuolar_membrane	IS[VRG]S[TIG]	47	S[ST]	MDC1 BRCT domain binding motif					vacuole (1e-07)	Y	0.0058	10
protein_40_YPR103W	2	PRE2: Beta 5 subunit of the 20S proteasome, responsible for the chymotryptic activity of the proteasome	VEYA	46	VIYAAPF	Abl kinase substrate motif	Y	Proteasome	1e-09	-3.8	proteasome core complex, alpha-subunit complex (sensu Eukaryota) (1e-11)		0.0054	9
protein_40_YDL188C	2	PPH22: Catalytic subunit of protein phosphatase 2A, functionally redundant with Pph21p; methylated at C terminus; forms alternate complexes with several regulatory subunits; involved in signal transduction and regulation of mitosis	VE[YCR]A	46			Y	Proteasome	1e-08	-3.1	proteasome core complex, alpha-subunit complex (sensu Eukaryota) (1e-10)		0.0049	10
protein_40_YDR087C	2	RRP1: Essential evolutionarily conserved nucleolar protein necessary for biogenesis of 60S ribosomal subunits and processing of pre-rRNAs to mature rRNAs, associated with several distinct 66S pre-ribosomal particles	K..K[KYG]	46	P.[ST]PKK.KK	Cdc2 like protein kinase substrate motif		Brix	0.0001	-2.7	cytoplasm organization and biogenesis (1e-24)		0.0084	10
yeast-410_GO-0007049	2	cell cycle	L..N[SKN]	46			Y	Pkinase	0.0001	-1.8	cell cycle (1e-26)	Y	0.0096	10
protein_40_YBR031W	2	RPL4A: N-terminally acetylated protein component of the large (60S) ribosomal subunit, nearly identical to Rpl4Bp and has similarity to E. coli L4 and rat L4 ribosomal proteins	GR..[RGA][AYG]G	46	[AG]R	Protease matriptase protease site		DEAD	1e-07	-1.8	RNA helicase activity (1e-06)		0.0048	10
yeast-238_GO-0017111	2	nucleoside-triphosphatase activity	L[AYM]K	46	LLKIL	AP-2 binding motif in CXCR2 receptor		Helicase_C	1e-11	-1.6	nucleoside-triphosphatase activity (1e-14)	Y	0.01	10
yeast-248_GO-0016072	2	rRNA metabolism	T[GCS].GK[TVN]	46	[SAG]GGTG[SA]G	TUBULIN PATTERN		Helicase_C	1e-17	-1.2	ATP-dependent RNA helicase activity (1e-20)	Y	0.0085	10
protein_40_YCL059C	2	KRR1: Essential nucleolar protein required for the synthesis of 18S rRNA and for the assembly of 40S ribosomal subunit	TD..A[RSV][GEY]	46				DEAD	0.001	-1.2	rRNA processing (1e-05)		0.0053	9
yeast-410_GO-0007049	2	cell cycle	KR...[SKM]	46	KR	CLV_PCSK_PC1ET2_1		Pkinase	1e-05	-1.1	cell cycle (1e-19)	Y	0.0093	10
protein_40_YNL061W	2	NOP2: Probable RNA m(5)C methyltransferase, essential for processing and maturation of 27S pre-rRNA and large ribosomal subunit biogenesis; localized to the nucleolus; constituent of 66S pre-ribosomal particles	K..[EVK]E	46				Brix	0.001	-1	cytoplasm organization and biogenesis (1e-42)	Y	0.0082	10
protein_40_YLL008W	2	DRS1: Nucleolar DEAD-box protein required for ribosome assembly and function, including synthesis of 60S ribosomal subunits; constituent of 66S pre-ribosomal particles	[DTE]V[AF]AR	46	[AG]R	Protease matriptase protease site		DEAD	0.001	-1	ribosomal large subunit assembly and maintenance (1e-06)		0.0052	10
yeast-437_GO-0044429	2	mitochondrial part	K[RNH]K	46	KRKQISVR	Phosphorylase kinase substrate motif		Helicase_C	0.001	-0.8	nuclear lumen (1e-14)		0.0098	10
yeast-294_GO-0006366	2	transcription from RNA polymerase II promoter	[QN]Q.[LSN]L	46				Zn_clus	0.001	-0.6	transcription from RNA polymerase II promoter (1e-59)		0.0099	10
protein_40_YPL240C	2	HSP82: Hsp90 chaperone required for pheromone signaling and negative regulation of Hsf1p; docks with Tom70p for mitochondrial preprotein delivery; promotes telomerase DNA binding and nucleotide addition; interacts with Cns1p, Cpr6p, Cpr7p, Sti1p	V[DVA]L	46	DLL	Binding motif for clathrin heavy chain ear		AA_permease	0.01	-0.2		Y	0.0083	10
protein_40_YBR159W	2	IFA38: Microsomal beta-keto-reductase; contains oleate response element (ORE) sequence in the promoter region; mutants exhibit reduced VLCFA synthesis, accumulate high levels of dihydrosphingosine, phytosphingosine and medium-chain ceramides	L[GLI]..[LIA]F	46				MFS_1	0.0001	0	transporter activity (1e-07)	Y	0.0086	10
protein_40_YPR119W	2	CLB2: B-type cyclin involved in cell cycle progression; activates Cdc28p to promote the transition from G2 to M phase; accumulates during G2 and M, then targeted via a destruction box motif for ubiquitin-mediated degradation by the proteasome	[LQI]L[ESG]K	46				Pkinase	0.001	0.1	cell cycle (1e-07)	Y	0.0081	10
protein_40_YBR106W	2	PHO88: Probable membrane protein, involved in phosphate transport; pho88 pho86 double null mutant exhibits enhanced synthesis of repressible acid phosphatase at high inorganic phosphate concentrations	[AYI]F.G	46	FIGQY	Ankryn G binding motif in neurofascin	Y	MFS_1	1e-06	0.1	transporter activity (1e-08)	Y	0.0085	10
protein_40_YDR324C	2	UTP4: Nucleolar protein, component of the small subunit (SSU) processome containing the U3 snoRNA that is involved in processing of pre-18S rRNA	K..[KTD]L	46	K..[ST]	PKA kinase substrate motif		WD40	1e-06	0.2	rRNA processing (1e-46)		0.0084	10
yeast-238_GO-0017111	2	nucleoside-triphosphatase activity	E.[YDG]R	46	[AG]R	Protease matriptase protease site		Helicase_C	1e-11	0.5	nucleoside-triphosphatase activity (1e-09)	Y	0.0099	10
protein_40_YNL186W	2	UBP10: Ubiquitin-specific protease that deubiquitinates ubiquitin-protein moieties; may regulate silencing by acting on Sir4p; involved in posttranscriptionally regulating Gap1p and possibly other transporters; primarily located in the nucleus	NT..[AT][ERM]	46	T..[SA]	FHA of KAPP binding motif, Thr must be phosphorylated		Pkinase	1e-07	0.8	protein kinase activity (1e-06)	Y	0.0061	10
protein_40_YDR224C	2	HTB1: One of two nearly identical (see HTB2) histone H2B subtypes required for chromatin assembly and chromosome function; Rad6p-Bre1p-Lge1p mediated ubiquitination regulates transcriptional activation, meiotic DSB formation and H3 methylation	L[ARE].[NQK]AA	46				Histone	1e-06	0.8	nuclear chromatin (1e-06)	Y	0.0046	7
yeast-216_GO-0006325	2	establishment and/or maintenance of chromatin architecture	[ENK]EE	46	EED	Ankyrin B C-terminal motif that binds internal Ankyrin repeats		Myb_DNA-binding	1e-05	1	establishment and/or maintenance of chromatin architecture (1e-19)	Y	0.0098	10
yeast-216_GO-0006323	2	DNA packaging	[ENK]EE	46	EED	Ankyrin B C-terminal motif that binds internal Ankyrin repeats		Myb_DNA-binding	1e-05	1	establishment and/or maintenance of chromatin architecture (1e-19)	Y	0.0098	10
yeast-207_GO-0003677	2	DNA binding	T[GHT][EKA]K	46	GAKRH	HISTONE_H4 PATTERN		zf-C2H2	1e-07	1.1	DNA binding (1e-59)		0.0097	10
yeast-980_GO-0051179	2	localization	LS.[IAL][FGI]	46				Adaptin_N	0.01	1.4	establishment of cellular localization (1e-55)		0.0094	10
yeast-601_GO-0005829	2	cytosol	[EL][EQV]..DDM	46				Ribosomal_60s	1e-11	1.6	translational elongation (1e-10)		0.006	8
protein_40_YLR197W	2	SIK1: Essential evolutionarily-conserved nucleolar protein component of the box C/D snoRNP complexes that direct 2'-O-methylation of pre-rRNA during its maturation; overexpression causes spindle orientation defects	[LYM]LSA[SRD]	46			Y	WD40	0.0001	1.7	cytoplasm organization and biogenesis (1e-06)		0.0051	8
oshea_microtubule	2	oshea_microtubule	SK.[TY][RY]L	46				Kinesin	1e-09	2.1	microtubule (1e-07)		0.0058	10
oshea_microtubule	2	oshea_microtubule	KL[TND][RYI]L	46				Kinesin	1e-08	2.1	microtubule motor activity (1e-10)		0.0059	8
yeast-261_GO-0016491	2	oxidoreductase activity	[LGF]G.[KMI]G	46				2-Hacid_dh_C	1e-05	2.2	oxidoreductase activity (1e-54)		0.0096	10
protein_40_YPL203W	2	TPK2: cAMP-dependent protein kinase catalytic subunit; promotes vegetative growth in response to nutrients via the Ras-cAMP signaling pathway; inhibited by regulatory subunit Bcy1p in the absence of cAMP; partially redundant with Tpk1p and Tpk3p	GG[ED]LF	46				Pkinase	1e-06	2.3	protein amino acid phosphorylation (1e-06)		0.0053	8
protein_40_YKR048C	2	NAP1: Protein that interacts with mitotic cyclin Clb2p; required for the regulation of microtubule dynamics during mitosis; controls bud morphogenesis; involved in the transport of H2A and H2B histones to the nucleus; phosphorylated by CK2	KP.[NEV][LID]L	46				Pkinase	1e-12	2.4	protein kinase activity (1e-10)		0.0059	10
protein_40_YDL013W	2	SLX5: Subunit of the Slx5-Slx8 substrate-specific ubiquitin ligase complex; stimulated by prior attachment of SUMO to the substrate	H[RSW]..K[PKW]	46	R..K	SH3 binding motif for GADS SH3 recognizing slp-76 motif (nonconventional)		Pkinase	1e-05	2.8	protein kinase activity (1e-04)	Y	0.0061	10
yeast-256_GO-0016462	2	pyrophosphatase activity	[VIH]LD[ETG]	46				ABC_tran	1e-09	2.9	pyrophosphatase activity (1e-67)	Y	0.0099	10
protein_40_YNL175C	2	NOP13: Protein of unknown function, localizes to the nucleolus and nucleoplasm; contains an RNA recognition motif (RRM) and has similarity to Nop12p, which is required for processing of pre-18S rRNA	[LNK]FSA[TFD]	46				DEAD	1e-05	4	RNA helicase activity (1e-04)		0.0046	8
yeast-335_GO-0016772	2	transferase activity, transferring phosphorus-containing groups	[LCD]G..[LHR]Y	46				Pkinase	1e-19	4.8	transferase activity, transferring phosphorus-containing groups (1e-36)		0.01	10
yeast-335_GO-0016772	2	transferase activity, transferring phosphorus-containing groups	T...[MRC]AP	46				Pkinase	1e-28	5.1	kinase activity (1e-23)	Y	0.0095	10
yeast-335_GO-0016772	2	transferase activity, transferring phosphorus-containing groups	E[YFV]..G[GV]	46				Pkinase	1e-28	5.5	transferase activity, transferring phosphorus-containing groups (1e-38)		0.01	10
yeast-661_GO-0050789	2	regulation of biological process	[AVY]C..C[RDE]	46	C..C	Motif on TIM mitochondrial translocation proteins		Zn_clus	1e-19	17.2	regulation of cellular metabolism (1e-18)		0.0099	10
yeast-942_GO-0043232	2	intracellular non-membrane-bound organelle	R[LRS]K[VET]	46							cytoskeleton (1e-19)		0.0096	10
yeast-942_GO-0043228	2	non-membrane-bound organelle	R[LRS]K[VET]	46							cytoskeleton (1e-19)		0.0096	10
yeast-596_GO-0044425	2	membrane part	[IFE]L.L[IGW]	46							intrinsic to membrane (1e-41)		0.0095	10
yeast-301_GO-0044451	2	nucleoplasm part	[QIM]Q..Q[QHD]	46							nucleoplasm part (1e-62)		0.0097	10
yeast-233_GO-0006629	2	lipid metabolism	[KQ]K.L[NP]P	46	DLPPP	EVH1 binding motif					cellular lipid metabolism (1e-08)		0.0058	9
yeast-223_GO-0003735	2	structural constituent of ribosome	P...T	46									0.0096	10
yeast-220_GO-0044255	2	cellular lipid metabolism	F.F[GLM]	46	F.F	WASP Homology 1 binding motif	Y				cellular lipid metabolism (1e-96)		0.0097	10
yeast-205_GO-0005856	2	cytoskeleton	SP[TSR][KEP]	46	SP	ERK1, ERK2 Kinase substrate motif					cytoskeleton (1e-67)		0.0098	10
protein_40_YPL211W	2	NIP7: Nucleolar protein required for 60S ribosome subunit biogenesis, constituent of 66S pre-ribosomal particles; physically interacts with Nop8p and the exosome subunit Rrp43p	[DKG]D.[EKC]E	46	D.E	Sec24p					cytoplasm organization and biogenesis (1e-22)		0.0093	10
protein_40_YPL076W	2	GPI2: Protein involved in the synthesis of N-acetylglucosaminyl phosphatidylinositol (GlcNAc-PI), the first intermediate in the synthesis of glycosylphosphatidylinositol (GPI) anchors; homologous to the human PIG-C protein	S[LRF][LKF]VL	46							nuclear envelope-endoplasmic reticulum network (0.001)		0.005	8
protein_40_YOR133W	2	EFT1: Elongation factor 2 (EF-2), also encoded by EFT2; catalyzes ribosomal translocation during protein synthesis; contains diphthamide, the unique posttranslationally modified histidine residue specifically ADP-ribosylated by diphtheria toxin	F[DQI]..[ATV]KE	46	KTKEGC	Repeating motif in alpha-synuclein that binds apolipoproteins							0.0049	8
protein_40_YOL139C	2	CDC33: Cytoplasmic mRNA cap binding protein; the eIF4E-cap complex is responsible for mediating cap-dependent mRNA translation via interactions with the translation initiation factor eIF4G (Tif4631p or Tif4632p)	[GVN]G.[RF]GR	46	[AG]R	Protease matriptase protease site							0.0052	10
protein_40_YOL077C	2	BRX1: Nucleolar protein, constituent of 66S pre-ribosomal particles; depletion leads to defects in rRNA processing and a block in the assembly of large ribosomal subunits; possesses a sigma(70)-like RNA-binding motif	E[ETI][ERH]E	46	EEEEYFELV	EGFR kinase substrate motif					cytoplasm organization and biogenesis (1e-25)	Y	0.0091	10
protein_40_YNL118C	2	DCP2: Catalytic subunit of the Dcp1p-Dcp2p decapping enzyme complex, which removes the 5' cap structure from mRNAs prior to their degradation; member of the Nudix hydrolase family	LK[KT][AGH]I	46								Y	0.0052	9
protein_40_YMR290C	2	HAS1: ATP-dependent RNA helicase; localizes to both the nuclear periphery and nucleolus; highly enriched in nuclear pore complex fractions; constituent of 66S pre-ribosomal particles	EE..[EKG][EKN]	46	EED	Ankyrin B C-terminal motif that binds internal Ankyrin repeats	Y				cytoplasm organization and biogenesis (1e-38)	Y	0.0084	10
protein_40_YMR128W	2	ECM16: Essential DEAH-box ATP-dependent RNA helicase specific to the U3 snoRNP, predominantly nucleolar in distribution, required for 18S rRNA synthesis	E[DLK].[SHM]AL	46			Y				small nucleolar ribonucleoprotein complex (1e-07)	Y	0.0049	8
protein_40_YMR049C	2	ERB1: Protein required for maturation of the 25S and 5.8S ribosomal RNAs; constituent of 66S pre-ribosomal particles; homologous to mammalian Bop1	[ATD]V..ET[LHV]	46									0.0047	9
protein_40_YLL039C	2	UBI4: Ubiquitin, becomes conjugated to proteins, marking them for selective degradation via the ubiquitin-26S proteasome system; essential for the cellular stress response; encoded as a polyubiquitin precursor comprised of 5 head-to-tail repeats	S[ILA]DK[LQT]	46								Y	0.005	10
protein_40_YLL008W	2	DRS1: Nucleolar DEAD-box protein required for ribosome assembly and function, including synthesis of 60S ribosomal subunits; constituent of 66S pre-ribosomal particles	EE..[DGK][GEK]	46	EED	Ankyrin B C-terminal motif that binds internal Ankyrin repeats					cytoplasm organization and biogenesis (1e-27)		0.0087	10
protein_40_YLL008W	2	DRS1: Nucleolar DEAD-box protein required for ribosome assembly and function, including synthesis of 60S ribosomal subunits; constituent of 66S pre-ribosomal particles	K[RKP][SRA]K	46	KR	CLV_PCSK_PC1ET2_1					cytoplasm organization and biogenesis (1e-22)		0.0087	10
protein_40_YKL014C	2	URB1: Nucleolar protein required for the normal accumulation of 25S and 5.8S rRNAs, associated with the 27SA2 pre-ribosomal particle; proposed to be involved in the biogenesis of the 60S ribosomal subunit	E[ESD].[KIE]E	46							nucleolus (1e-32)		0.0082	10
protein_40_YJR066W	2	TOR1: PIK-related protein kinase and rapamycin target; subunit of TORC1, a complex that controls growth in response to nutrients by regulating translation, transcription, ribosome biogenesis, nutrient transport and autophagy; involved in meiosis	T[LHA]..AN[SDK]	46								Y	0.0052	9
protein_40_YJL109C	2	UTP10: Nucleolar protein, component of the small subunit (SSU) processome containing the U3 snoRNA that is involved in processing of pre-18S rRNA	D[TKF][LHK]LT	46	LLTP	WD40 domain of Cdc4 binding motif, Thr must be phosphorylated, CPD motif	Y				rRNA processing (1e-06)		0.0049	10
protein_40_YIL144W	2	TID3: Component of the evolutionarily conserved kinetochore-associated Ndc80 complex (Ndc80p-Nuf2p-Spc24p-Spc25p); conserved coiled-coil protein involved in chromosome segregation, spindle checkpoint activity, kinetochore assembly and clustering	E[LKI]..L[EAF]T	46							microtubule nucleation (0.01)		0.0047	9
protein_40_YIL061C	2	SNP1: Component of U1 snRNP required for mRNA splicing via spliceosome; may interact with poly(A) polymerase to regulate polyadenylation; homolog of human U1 70K protein	[TFN]S[YLQ]KK	46	SQ	ATM kinase substrate motif					nuclear mRNA splicing, via spliceosome (0.001)		0.0053	9
protein_40_YIL018W	2	RPL2B: Protein component of the large (60S) ribosomal subunit, identical to Rpl2Ap and has similarity to E. coli L2 and rat L8 ribosomal proteins; expression is upregulated at low temperatures	NK.[KQR][KF]V	46			Y						0.0052	8
protein_40_YGR274C	2	TAF1: TFIID subunit (145 kDa), involved in RNA polymerase II transcription initiation, has histone acetyltransferase activity, involved in promoter binding and G1/S progression	P[LDE]LT[SEI]	46	P.L	Motif in C-Fos for protein instability	Y						0.0047	9
protein_40_YGR086C	2	PIL1: Primary component of eisosomes, which are large immobile cell cortex structures associated with endocytosis; null mutants show activation of Pkc1p/Ypk1p stress resistance pathways; detected in phosphorylated state in mitochondria	R[STR]..R[STK]S	46	R.S	PKA kinase substrate motif	Y						0.005	10
protein_40_YGR085C	2	RPL11B: Protein component of the large (60S) ribosomal subunit, nearly identical to Rpl11Ap; involved in ribosomal assembly; depletion causes degradation of proteins and RNA of the 60S subunit; has similarity to E. coli L5 and rat L11	K..[ARK]A	46	K[KR].[KR]	Nuclear localization motif					cytosolic ribosome (sensu Eukaryota) (1e-47)		0.0085	10
protein_40_YGL147C	2	RPL9A: Protein component of the large (60S) ribosomal subunit, nearly identical to Rpl9Bp and has similarity to E. coli L6 and rat L9 ribosomal proteins	S.[LSG]S	46									0.0082	10
protein_40_YGL106W	2	MLC1: Essential light chain for Myo1p, light chain for Myo2p; stabilizes Myo2p by binding to the neck region; interacts with Myo1p, Iqg1p, and Myo2p to coordinate formation and contraction of the actomyosin ring with targeted membrane deposition	LS..S[AKT][IQR]	46	S..S	Casien kinase I phosphorylation site, 1st Ser must be phosphorylated						Y	0.0049	10
protein_40_YGL105W	2	ARC1: Protein that binds tRNA and methionyl- and glutamyl-tRNA synthetases (Mes1p and Gus1p), delivering tRNA to them, stimulating catalysis, and ensuring their localization to the cytoplasm; also binds quadruplex nucleic acids	FL..[KRD][NQP]L	46								Y	0.0051	9
protein_40_YGL030W	2	RPL30: Protein component of the large (60S) ribosomal subunit, has similarity to rat L30 ribosomal protein; involved in pre-rRNA processing in the nucleolus; autoregulates splicing of its transcript	[SVK][KHM]KA	46	RRRK[GK]SF[RK][RK]KA	PKC gamma kinase substrate motif					ribonucleoprotein complex (1e-07)		0.009	10
protein_40_YFL037W	2	TUB2: Beta-tubulin; associates with alpha-tubulin (Tub1p and Tub3p) to form tubulin dimer, which polymerizes to form microtubules	[LDT]ALI[IGQ]	46								Y	0.0052	9
protein_40_YFL002C	2	SPB4: Putative ATP-dependent RNA helicase, nucleolar protein required for synthesis of 60S ribosomal subunits at a late step in the pathway; sediments with 66S pre-ribosomes in sucrose gradients	EE.E[EAG][EKW]	46	RE..E	Iron binding motif in ferritin L-chain and yeast Iron transport protein					cytoplasm organization and biogenesis (1e-12)	Y	0.0072	10
protein_40_YER148W	2	SPT15: TATA-binding protein, general transcription factor that interacts with other factors to form the preinitiation complex at promoters, essential for viability	ET.L[KTQ][IGQ]	46							G1-specific transcription in mitotic cell cycle (1e-05)		0.005	9
protein_40_YER112W	2	LSM4: Lsm (Like Sm) protein; part of heteroheptameric complexes (Lsm2p-7p and either Lsm1p or 8p): cytoplasmic Lsm1p complex involved in mRNA decay; nuclear Lsm8p complex part of U6 snRNP and possibly involved in processing tRNA, snoRNA, and rRNA	[RHY]E..RL[RED]	46									0.0053	7
protein_40_YER018C	2	SPC25: Component of the evolutionarily conserved kinetochore-associated Ndc80 complex (Ndc80p-Nuf2p-Spc24p-Spc25p); involved in chromosome segregation, spindle checkpoint activity and kinetochore clustering	[QEI][QMA].LQ	46							microtubule cytoskeleton (0.001)		0.0094	10
protein_40_YER006W	2	NUG1: GTPase that associates with nuclear 60S pre-ribosomes, required for export of 60S ribosomal subunits from the nucleus	E[ENI]E[EMG]	46	S[DE][DE]E	BARD1 BRCT domain binding motif					cytoplasm organization and biogenesis (1e-24)		0.0089	10
protein_40_YER006W	2	NUG1: GTPase that associates with nuclear 60S pre-ribosomes, required for export of 60S ribosomal subunits from the nucleus	KQ.[LWK][DEF]A	46							nucleolus (1e-06)		0.0049	9
protein_40_YDR356W	2	SPC110: Inner plaque spindle pole body (SPB) component, ortholog of human kendrin; involved in connecting nuclear microtubules to SPB; interacts with Tub4p-complex and calmodulin; phosphorylated by Mps1p in cell cycle-dependent manner	KI.[KG][LMY]N	46							microtubule nucleation (1e-07)		0.0054	9
protein_40_YDR303C	2	RSC3: Component of the RSC chromatin remodeling complex; essential gene required for maintenance of proper ploidy and regulation of ribosomal protein genes and the cell wall/stress response; highly similar to Rsc30p	H[LPQ]Q[LGY]	46	HPQ	Biotin binding motif in streptavidin					RSC complex (0.01)		0.005	10
protein_40_YDL147W	2	RPN5: Essential, non-ATPase regulatory subunit of the 26S proteasome lid, similar to mammalian p55 subunit and to another S. cerevisiae regulatory subunit, Rpn7p	[ILD]A.[LNV]DE	46	AEVD	Protease Caspase 10							0.0049	10
protein_40_YDL055C	2	PSA1: GDP-mannose pyrophosphorylase (mannose-1-phosphate guanyltransferase), synthesizes GDP-mannose from GTP and mannose-1-phosphate in cell wall biosynthesis; required for normal cell wall structure	D[FAG].SE[LVI]	46	[ST]E	G protein-coupled receptor kinase 1 substrate motif							0.0052	7
protein_40_YDL055C	2	PSA1: GDP-mannose pyrophosphorylase (mannose-1-phosphate guanyltransferase), synthesizes GDP-mannose from GTP and mannose-1-phosphate in cell wall biosynthesis; required for normal cell wall structure	V[LRD]..L[SPA]E	46	[ST]E	G protein-coupled receptor kinase 1 substrate motif							0.005	9
protein_40_YCL059C	2	KRR1: Essential nucleolar protein required for the synthesis of 18S rRNA and for the assembly of 40S ribosomal subunit	E[ETF].DQ	46							rRNA processing (1e-11)		0.0057	9
protein_40_YBR159W	2	IFA38: Microsomal beta-keto-reductase; contains oleate response element (ORE) sequence in the promoter region; mutants exhibit reduced VLCFA synthesis, accumulate high levels of dihydrosphingosine, phytosphingosine and medium-chain ceramides	[IVA]G.[ALC]I	46			Y				transporter activity (1e-07)		0.0089	10
protein_40_YBL027W	2	RPL19B: Protein component of the large (60S) ribosomal subunit, nearly identical to Rpl19Ap and has similarity to rat L19 ribosomal protein; rpl19a and rpl19b single null mutations result in slow growth, while the double null mutation is lethal	[VYN]A[KNA]KR	46	KR	CLV_PCSK_PC1ET2_1					cytosolic ribosome (sensu Eukaryota) (1e-07)		0.0049	9
oshea_ER	2	oshea_ER	L[VIY]F	46	ENLYFQ[GS]	Protease TEV - stringent	Y				endoplasmic reticulum (1e-75)	Y	0.009	10
oshea_bud	2	oshea_bud	N[KSN].L[KTD]T	46							bipolar bud site selection (0.001)	Y	0.0051	9
genetic_YPL055C	2	LGE1: Protein of unknown function; null mutant forms abnormally large cells, and homozygous diploid null mutant displays delayed premeiotic DNA synthesis and reduced efficiency of meiotic nuclear division	[QID]IQQ[QAN]	46									0.0051	10
genetic_YNL153C	2	GIM3: Subunit of the heterohexameric cochaperone prefoldin complex which binds specifically to cytosolic chaperonin and transfers target proteins to it	[NER]D..E	46							cell cycle (1e-10)		0.0083	10
oshea_nucleolus	2	oshea_nucleolus	K[LEN]D	45	[NT]K.D	Motif for binding guanine nucleotides	Y	WD40	0.01	-1.9	nucleolus (1e-09)		0.0087	10
protein_40_YMR242C	2	RPL20A: Protein component of the large (60S) ribosomal subunit, nearly identical to Rpl20Bp and has similarity to rat L18a ribosomal protein	[GQ][LI]DIP	45				DEAD	1e-07	-1.5	RNA helicase activity (1e-07)		0.0048	9
protein_40_YNL061W	2	NOP2: Probable RNA m(5)C methyltransferase, essential for processing and maturation of 27S pre-rRNA and large ribosomal subunit biogenesis; localized to the nucleolus; constituent of 66S pre-ribosomal particles	[DNR]VA[AS]R	45	[AG]R	Protease matriptase protease site		DEAD	1e-05	-1.1	ATP-dependent RNA helicase activity (1e-05)		0.0049	8
protein_40_YLR222C	2	UTP13: Nucleolar protein, component of the small subunit (SSU) processome containing the U3 snoRNA that is involved in processing of pre-18S rRNA	[ARM]GG[DH]	45	GGRGG	Arginine methyl transferease substrate motif (PRMT1)		WD40	0.0001	-1.1	snoRNA binding (0.001)	Y	0.0049	9
protein_40_YPL153C	2	RAD53: Protein kinase, required for cell-cycle arrest in response to DNA damage; activated by trans autophosphorylation when interacting with hyperphosphorylated Rad9p; also interacts with ARS1 and plays a role in initiation of DNA replication	[SPA]S.E	45				PH	0.01	-1	DNA damage response, signal transduction (1e-05)	Y	0.0082	10
protein_40_YPL131W	2	RPL5: Protein component of the large (60S) ribosomal subunit with similarity to E. coli L18 and rat L5 ribosomal proteins; binds 5S rRNA and is required for 60S subunit assembly	DVA[ACQ][RTP]	45	DVAD	Protease Caspase 2 -stringent	Y	DEAD	0.001	-1	ribosomal large subunit assembly and maintenance (1e-06)		0.0048	10
yeast-1433_GO-0006139	2	nucleobase, nucleoside, nucleotide and nucleic acid metabolism	S.N	45	[LF][HQ]SENG[LIVF][LIVF][GA]	COA_TRANSF_2 PATTERN		Helicase_C	0.0001	-0.9	transcription (1e-21)		0.0093	10
protein_40_YGR090W	2	UTP22: Possible U3 snoRNP protein involved in maturation of pre-18S rRNA, based on computational analysis of large-scale protein-protein interaction data	E..[EDW]D	45	P.E..[FYWHDE]	LIG_TRAF6		WD40	0.01	-0.8	ribosome biogenesis (1e-34)	Y	0.0083	10
oshea_nucleus	2	oshea_nucleus	LF[LFY]	45	PL[YF][FY]..N	Trafficks functional nicotinic acetylcholine receptors from ER to cell surface		PI3_PI4_kinase	0.01	-0.7	endoplasmic reticulum (1e-18)		0.0087	10
yeast-470_GO-0006259	2	DNA metabolism	QQ..[GLS][QKL]	45				Myb_DNA-binding	0.01	-0.6	DNA metabolism (1e-69)		0.0095	10
oshea_bud_neck	2	oshea_bud_neck	EA.[KF][LMG]E	45				PH	0.001	-0.5	establishment of cell polarity (sensu Fungi) (1e-06)		0.0055	8
protein_40_YMR047C	2	NUP116: Subunit of the nuclear pore complex (NPC) that is localized to both sides of the pore; contains a repetitive GLFG motif that interacts with mRNA export factor Mex67p and with karyopherin Kap95p; homologous to Nup100p	LE.[DAR][EPD]	45	LEHD	Protease Caspase 9		IBN_N	0.01	-0.4	nucleocytoplasmic transport (1e-07)		0.0082	10
protein_40_YLR276C	2	DBP9: ATP-dependent RNA helicase of the DEAD-box family involved in biogenesis of the 60S ribosomal subunit	K[KLI]..[KRV]K	45				Brix	0.01	-0.3	cytoplasm organization and biogenesis (1e-17)		0.0087	10
matsuyama_Golgi	2	matsuyama_Golgi	I[LFV]..V[AIY]	45			Y	MFS_1	0.01	0	Golgi apparatus (1e-49)		0.0113	10
protein_40_YOL069W	2	NUF2: Component of the evolutionarily conserved kinetochore-associated Ndc80 complex (Ndc80p-Nuf2p-Spc24p-Spc25p); involved in chromosome segregation, spindle checkpoint activity and kinetochore clustering	E[ESY][LN]K	45				SMC_N	0.001	0.1	condensed nuclear chromosome (1e-07)	Y	0.0088	10
protein_40_YKR081C	2	RPF2: Essential protein involved in the processing of pre-rRNA and the assembly of the 60S ribosomal subunit; interacts with ribosomal protein L11; localizes predominantly to the nucleolus; constituent of 66S pre-ribosomal particles	RK[RHT]	45	KAPRK[QH][LI]	HISTONE_H3_1 PATTERN		Helicase_C	0.001	0.1	cytoplasm organization and biogenesis (1e-22)		0.0083	10
yeast-251_GO-0005886	2	plasma membrane	VL[GTI]	45	LTP	RAF1 kinase substrate motif		MFS_1	1e-05	0.5	plasma membrane (1e-14)		0.0093	10
yeast-240_GO-0006807	2	nitrogen compound metabolism	L..[ILMV]G	45				tRNA-synt_2b	1e-05	0.5	nitrogen compound metabolism (1e-19)		0.0094	10
protein_40_YNL186W	2	UBP10: Ubiquitin-specific protease that deubiquitinates ubiquitin-protein moieties; may regulate silencing by acting on Sir4p; involved in posttranscriptionally regulating Gap1p and possibly other transporters; primarily located in the nucleus	VLG[TG][PHK]	45	LGG[HD]S[LI]	Thioester binding motif for non-ribosomal peptide synthesis of gramicidin		Pkinase	1e-06	0.8	protein kinase activity (1e-04)		0.0052	9
protein_40_YBR245C	2	ISW1: Member of the imitation-switch (ISWI) class of ATP-dependent chromatin remodeling complexes; ATPase that forms a complex with Ioc2p and Ioc4p to regulate transcription elongation, and a complex with Ioc3p to repress transcription initiation	R[LNV].RR[GHL]	45	[KR]R	CLV_PCSK_KEX2_1		Histone	0.0001	1.3	chromatin assembly or disassembly (0.001)		0.0053	10
protein_40_YNL030W	2	HHF2: One of two identical histone H4 proteins (see also HHF1); core histone required for chromatin assembly and chromosome function; contributes to telomeric silencing; N-terminal domain involved in maintaining genomic integrity	L[EQ]LA[GER]	45	DALDL	14-3-3 binding motif in ExoS	Y	Histone	0.0001	1.5	nuclear chromatin (0.001)		0.0049	9
yeast-312_GO-0006414	2	translational elongation	G[LM]FD	45	LFDLM	Binding motif in Clint for clathrin TD domain	Y	Ribosomal_60s	1e-12	1.6	translational elongation (1e-12)	Y	0.0061	10
protein_40_YOL012C	2	HTZ1: Histone variant H2AZ, exchanged for histone H2A in nucleosomes by the SWR1 complex; involved in transcriptional regulation through prevention of the spread of silent heterochromatin	RL.[RI][RA]G	45				Histone	1e-07	1.6	nuclear nucleosome (1e-06)		0.0058	8
yeast-980_GO-0051179	2	localization	L..[GYM]L	45			Y	Mito_carr	1e-11	1.8	cellular localization (1e-12)		0.0093	10
yeast-256_GO-0016462	2	pyrophosphatase activity	L..A[KRM]	45	L.YA.L	SHP1 N-terminal SH2 domain binding motif	Y	ABC_tran	1e-10	1.8	pyrophosphatase activity (1e-12)	Y	0.0097	10
protein_40_YDL153C	2	SAS10: Component of the small (ribosomal) subunit (SSU) processosome required for pre-18S rRNa processing; essential nucleolar protein that, when overproduced, disrupts silencing	[KQC]P.N[ILMV]	45	CP[ST]N[ILV]GT	GUANIDO_KINASE PATTERN	Y	Pkinase	1e-20	2.7	protein kinase activity (1e-17)	Y	0.0074	10
protein_40_YNL272C	2	SEC2: Guanyl-nucleotide exchange factor for the small G-protein Sec4p, located on cytoplasmic vesicles; essential for post-Golgi vesicle transport	[KA]P.N[ILV]	45				Pkinase	1e-22	2.9	protein kinase activity (1e-22)		0.0075	10
protein_40_YLR002C	2	NOC3: Protein that forms a nuclear complex with Noc2p that binds to 66S ribosomal precursors to mediate their intranuclear transport; also binds to chromatin to promote the association of DNA replication factors and replication initiation	[GRE]K.AA[FKS]	45				DEAD	0.001	3.2	cytoplasm organization and biogenesis (1e-06)	Y	0.0048	7
protein_40_YLL034C	2	RIX7: Putative ATPase of the AAA family, required for export of pre-ribosomal large subunits from the nucleus; distributed between the nucleolus, nucleoplasm, and nuclear periphery depending on growth conditions	G[KHL][TGI]AA	45				DEAD	0.001	3.2	ATP-dependent RNA helicase activity (0.01)		0.0054	10
protein_40_YDL153C	2	SAS10: Component of the small (ribosomal) subunit (SSU) processosome required for pre-18S rRNa processing; essential nucleolar protein that, when overproduced, disrupts silencing	K[PHS][DNEQ]N	45				Pkinase	1e-24	3.4	protein kinase activity (1e-22)	Y	0.0086	10
yeast-661_GO-0050789	2	regulation of biological process	E..[LSH]L	45				Pkinase	0.0001	3.5	regulation of metabolism (1e-16)	Y	0.0092	10
yeast-436_GO-0031323	2	regulation of cellular metabolism	K..R	45	R...K..R	Motif in Ebola virus that eliminates IFN-beta production	Y	zf-C2H2	1e-07	3.6	regulation of cellular metabolism (10)		0.0097	10
protein_40_YHR052W	2	CIC1: Essential protein that interacts with proteasome components and has a potential role in proteasome substrate specificity; also copurifies with 66S pre-ribosomal particles	LFS[AEM][TPF]	45				DEAD	0.0001	3.6	rRNA processing (1e-04)		0.0048	8
protein_40_YMR229C	2	RRP5: Protein required for the synthesis of both 18S and 5.8S rRNA; C-terminal region is crucial for the formation of 18S rRNA and N-terminal region is required for the 5.8S rRNA; component of small ribosomal subunit (SSU) processosome	[DK]V..R[GAM]L	45	R.L	Cyclin A motif that binds cdk2 complexes		Helicase_C	0.0001	4	rRNA processing (1e-05)		0.005	9
yeast-1939_GO-0003824	2	catalytic activity	Y[RML].P[EQV]	45	[VIL].Y[MLF].P	SHP1, SHP2 SH2 domain binding motif		Pkinase	1e-30	5.1	protein kinase activity (1e-31)		0.0094	10
yeast-1340_GO-0044267	2	cellular protein metabolism	HRD[ILMV][KLS]	45	[LIVMF]PCHR[LIVMF][LIVMF]	MGMT PATTERN		Pkinase	1e-55	6.7	protein amino acid phosphorylation (1e-62)		0.0093	10
protein_40_YHR052W	2	CIC1: Essential protein that interacts with proteasome components and has a potential role in proteasome substrate specificity; also copurifies with 66S pre-ribosomal particles	[HLG]R.G[RTK]	45	RGG	Alternative integrin binding site in FMDV virus		Helicase_C	1e-08	6.9	cytoplasm organization and biogenesis (1e-11)	Y	0.0087	10
yeast-1036_GO-0005739	2	mitochondrion	ML[RAS]	45	LRT	LKB1 Kinase substrate motif	Y				mitochondrial part (1e-34)		0.0094	10
protein_40_YPR119W	2	CLB2: B-type cyclin involved in cell cycle progression; activates Cdc28p to promote the transition from G2 to M phase; accumulates during G2 and M, then targeted via a destruction box motif for ubiquitin-mediated degradation by the proteasome	QY..[ETV][LA]P	45	Y..[LIV]	JAK2 autophosphorylation signal							0.0051	9
protein_40_YPL153C	2	RAD53: Protein kinase, required for cell-cycle arrest in response to DNA damage; activated by trans autophosphorylation when interacting with hyperphosphorylated Rad9p; also interacts with ARS1 and plays a role in initiation of DNA replication	S[ESN]..[DEL]N	45	S[ST]	MDC1 BRCT domain binding motif	Y					Y	0.0082	10
protein_40_YPL153C	2	RAD53: Protein kinase, required for cell-cycle arrest in response to DNA damage; activated by trans autophosphorylation when interacting with hyperphosphorylated Rad9p; also interacts with ARS1 and plays a role in initiation of DNA replication	SP..[NST]	45	SP	ERK1, ERK2 Kinase substrate motif					cell cortex part (0.01)	Y	0.0084	10
protein_40_YPL012W	2	RRP12: Protein required for export of the ribosomal subunits; associates with the RNA components of the pre-ribosomes; contains HEAT-repeats	[RWG]H..F[LCH]	45							nucleolus (1e-08)		0.0052	10
protein_40_YOR326W	2	MYO2: One of two type V myosin motors (along with MYO4) involved in actin-based transport of cargos; required for the polarized delivery of secretory vesicles, the vacuole, late Golgi elements, peroxisomes, and the mitotic spindle	[DPV]A.[KFG]KL	45			Y						0.0049	9
protein_40_YOR181W	2	LAS17: Actin assembly factor, activates the Arp2/3 protein complex that nucleates branched actin filaments; localizes with the Arp2/3 complex to actin patches; homolog of the human Wiskott-Aldrich syndrome protein (WASP)	[SAK][SMN]..QLQ	45							actin cytoskeleton (0.01)	Y	0.0053	9
protein_40_YOR096W	2	RPS7A: Protein component of the small (40S) ribosomal subunit, nearly identical to Rps7Bp; interacts with Kti11p; deletion causes hypersensitivity to zymocin; has similarity to rat S7 and Xenopus S8 ribosomal proteins	RA.[RKG]	45							ribonucleoprotein complex (1e-30)	Y	0.0081	10
protein_40_YOL135C	2	MED7: Subunit of the RNA polymerase II mediator complex; associates with core polymerase subunits to form the RNA polymerase II holoenzyme; essential for transcriptional regulation	V[APF]..[IY]Q	45	VP	Interleukin converting enzyme protease							0.0048	9
protein_40_YNL308C	2	KRI1: Essential nucleolar protein required for 40S ribosome biogenesis; physically and functionally interacts with Krr1p	[GKL]L[RAT]IG	45	FIGQY	Ankryn G binding motif in neurofascin					nucleolus (0.01)		0.0048	7
protein_40_YNL308C	2	KRI1: Essential nucleolar protein required for 40S ribosome biogenesis; physically and functionally interacts with Krr1p	K[DIN].[KNY]EK	45	YE	TPK-IIB/P38Syk kinase phosphorylation site (peptide screen)					rRNA processing (1e-06)		0.0049	9
protein_40_YNL189W	2	SRP1: Karyopherin alpha homolog, forms a dimer with karyopherin beta Kap95p to mediate import of nuclear proteins, binds the nuclear localization signal of the substrate during import; may also play a role in regulation of protein degradation	[LVS]DN[LSA]E	45	[ST]E	G protein-coupled receptor kinase 1 substrate motif							0.0052	10
protein_40_YNL118C	2	DCP2: Catalytic subunit of the Dcp1p-Dcp2p decapping enzyme complex, which removes the 5' cap structure from mRNAs prior to their degradation; member of the Nudix hydrolase family	[LNV]K..E[LER]D	45	EED	Ankyrin B C-terminal motif that binds internal Ankyrin repeats						Y	0.0045	7
protein_40_YNL118C	2	DCP2: Catalytic subunit of the Dcp1p-Dcp2p decapping enzyme complex, which removes the 5' cap structure from mRNAs prior to their degradation; member of the Nudix hydrolase family	GF.[ACP][GYQ]	45								Y	0.0047	9
protein_40_YMR128W	2	ECM16: Essential DEAH-box ATP-dependent RNA helicase specific to the U3 snoRNP, predominantly nucleolar in distribution, required for 18S rRNA synthesis	K[KRA]..SK[DPH]	45	KKR..S	Phosphorylation site for MLCK					ribosome biogenesis (1e-08)		0.0049	10
protein_40_YMR047C	2	NUP116: Subunit of the nuclear pore complex (NPC) that is localized to both sides of the pore; contains a repetitive GLFG motif that interacts with mRNA export factor Mex67p and with karyopherin Kap95p; homologous to Nup100p	S[KW].A[FGP]S	45							protein import into nucleus (1e-06)		0.0056	10
protein_40_YMR047C	2	NUP116: Subunit of the nuclear pore complex (NPC) that is localized to both sides of the pore; contains a repetitive GLFG motif that interacts with mRNA export factor Mex67p and with karyopherin Kap95p; homologous to Nup100p	T[TQ]..[GP]LF	45	F..LF	Androgen receptor motif that interacts with AF2					nuclear pore (1e-08)		0.0052	10
protein_40_YML063W	2	RPS1B: Ribosomal protein 10 (rp10) of the small (40S) subunit; nearly identical to Rps1Ap and has similarity to rat S3a ribosomal protein	[KGL]G.KV[TKV]	45							cytosolic ribosome (sensu Eukaryota) (1e-08)		0.0052	9
protein_40_YML063W	2	RPS1B: Ribosomal protein 10 (rp10) of the small (40S) subunit; nearly identical to Rps1Ap and has similarity to rat S3a ribosomal protein	KK.[APE]F[TIR]	45							translation (1e-05)		0.0049	8
protein_40_YLR197W	2	SIK1: Essential evolutionarily-conserved nucleolar protein component of the box C/D snoRNP complexes that direct 2'-O-methylation of pre-rRNA during its maturation; overexpression causes spindle orientation defects	DE..[PDS][KEQ]	45			Y				nucleolus (1e-21)		0.0084	10
protein_40_YLR075W	2	RPL10: Protein component of the large (60S) ribosomal subunit, responsible for joining the 40S and 60S subunits; regulates translation initiation; has similarity to rat L10 ribosomal protein and to members of the QM gene family	[AKL]A[REG]KA	45							cytosolic ribosome (sensu Eukaryota) (1e-07)		0.0055	8
protein_40_YKL203C	2	TOR2: PIK-related protein kinase and rapamycin target; subunit of TORC1, a complex that regulates growth in response to nutrients and TORC2, a complex that regulates cell-cycle dependent polarization of the actin cytoskeleton; involved in meiosis	L[IYV]F[KDG]K	45								Y	0.0048	10
protein_40_YKL009W	2	MRT4: Protein involved in mRNA turnover and ribosome assembly, localizes to the nucleolus	N[KNF].K[KF]V	45							nucleolus (0.01)		0.005	8
protein_40_YJL164C	2	TPK1: cAMP-dependent protein kinase catalytic subunit; promotes vegetative growth in response to nutrients via the Ras-cAMP signaling pathway; inhibited by regulatory subunit Bcy1p in the absence of cAMP; partially redundant with Tpk2p and Tpk3p	T.T[TNK]	45	[KR].TQT	LIG_Dynein_DLC8_1	Y						0.0082	10
protein_40_YJL092W	2	SRS2: DNA helicase and DNA-dependent ATPase involved in DNA repair, needed for proper timing of commitment to meiotic recombination and transition from Meiosis I to II; affects genome stability by suppressing unscheduled homologous recombination	KP[EVS]	45	KP..[QK]	LIG_SH3_4							0.0083	10
protein_40_YJL081C	2	ARP4: Nuclear actin-related protein involved in chromatin remodeling, component of chromatin-remodeling enzyme complexes	A[AQI]EI[LKA]	45									0.0049	9
protein_40_YJL074C	2	SMC3: Subunit of the multiprotein cohesin complex required for sister chromatid cohesion in mitotic cells; also required, with Rec8p, for cohesion and recombination during meiosis; phylogenetically conserved SMC chromosomal ATPase family member	[VDM]T.[IDC]P	45									0.0048	9
protein_40_YIL144W	2	TID3: Component of the evolutionarily conserved kinetochore-associated Ndc80 complex (Ndc80p-Nuf2p-Spc24p-Spc25p); conserved coiled-coil protein involved in chromosome segregation, spindle checkpoint activity, kinetochore assembly and clustering	L[QKD].[EQM]N	45			Y				microtubule cytoskeleton (1e-06)		0.0092	10
protein_40_YIL094C	2	LYS12: Homo-isocitrate dehydrogenase, an NAD-linked mitochondrial enzyme required for the fourth step in the biosynthesis of lysine, in which homo-isocitrate is oxidatively decarboxylated to alpha-ketoadipate	[VLQ]LAA[RVF]	45			Y					Y	0.0051	8
protein_40_YGR090W	2	UTP22: Possible U3 snoRNP protein involved in maturation of pre-18S rRNA, based on computational analysis of large-scale protein-protein interaction data	K..[KRT]R	45	[KR]R	CLV_PCSK_KEX2_1					cytoplasm organization and biogenesis (1e-32)		0.0083	10
protein_40_YGL207W	2	SPT16: Subunit of the heterodimeric FACT complex (Spt16p-Pob3p), facilitates RNA Polymerase II transcription elongation through nucleosomes by destabilizing and then reassembling nucleosome structure	[KNA]L.Q[SQR]I	45									0.0045	9
protein_40_YGL106W	2	MLC1: Essential light chain for Myo1p, light chain for Myo2p; stabilizes Myo2p by binding to the neck region; interacts with Myo1p, Iqg1p, and Myo2p to coordinate formation and contraction of the actomyosin ring with targeted membrane deposition	N[EN]..PL[LFA]	45	RPL	VEGFR and neuropilin binding peptide	Y						0.005	7
protein_40_YGL076C	2	RPL7A: Protein component of the large (60S) ribosomal subunit, nearly identical to Rpl7Bp and has similarity to E. coli L30 and rat L7 ribosomal proteins; contains a conserved C-terminal Nucleic acid Binding Domain (NDB2)	EK..[AC]S[LSR]	45	S[ST]	MDC1 BRCT domain binding motif	Y						0.0046	7
protein_40_YFR031C-A	2	RPL2A: Protein component of the large (60S) ribosomal subunit, identical to Rpl2Bp and has similarity to E. coli L2 and rat L8 ribosomal proteins	V[VKG]V[VSD]G	45							cytosol (1e-04)		0.0047	10
protein_40_YER133W	2	GLC7: Catalytic subunit of type 1 serine/threonine protein phosphatase, involved in many processes including glycogen metabolism, sporulation, and mitosis; interacts with multiple regulatory subunits; predominantly isolated with Sds22p	[EQM]P..[KPR]EE	45	P..P	SH3 general ligand,	Y						0.0049	10
protein_40_YER110C	2	KAP123: Karyopherin beta, mediates nuclear import of ribosomal proteins prior to assembly into ribosomes and import of histones H3 and H4; localizes to the nuclear pore, nucleus, and cytoplasm; exhibits genetic interactions with RAI1	[GTN]L.GN[KY]	45	LFG	Protease Papain substrate, a prototype cysteine proteinase					snRNP protein import into nucleus (1e-04)		0.0053	9
protein_40_YER110C	2	KAP123: Karyopherin beta, mediates nuclear import of ribosomal proteins prior to assembly into ribosomes and import of histones H3 and H4; localizes to the nuclear pore, nucleus, and cytoplasm; exhibits genetic interactions with RAI1	GK.[TS]F[VGC]	45	[RK].[ST]	PKA kinase substrate motif	Y				nuclear organization and biogenesis (0.001)	Y	0.0047	9
protein_40_YER018C	2	SPC25: Component of the evolutionarily conserved kinetochore-associated Ndc80 complex (Ndc80p-Nuf2p-Spc24p-Spc25p); involved in chromosome segregation, spindle checkpoint activity and kinetochore clustering	TL.[PNG]N[DGM]	45			Y						0.005	10
protein_40_YDR496C	2	PUF6: Pumilio-homology domain protein that binds ASH1 mRNA at PUF consensus sequences in the 3' UTR and represses its translation, resulting in proper asymmetric localization of ASH1 mRNA	SE.D[KL][KF]	45	E[ST]D	Ankyrin G binding motif in KNCQ2 and KNCQ3 potaqssium channels					nucleolus (1e-06)		0.0047	9
protein_40_YDR225W	2	HTA1: One of two nearly identical (see also HTA2) histone H2A subtypes; core histone required for chromatin assembly and chromosome function; DNA damage-dependent phosphorylation by Mec1p facilitates DNA repair; acetylated by Nat4p	KRI[SIK][GNE]	45	KR	CLV_PCSK_PC1ET2_1							0.0047	7
protein_40_YDR167W	2	TAF10: Subunit (145 kDa) of TFIID and SAGA complexes, involved in RNA polymerase II transcription initiation and in chromatin modification	[SQE]LI[EAG]D	45							transcription factor complex (1e-05)	Y	0.005	7
protein_40_YDL055C	2	PSA1: GDP-mannose pyrophosphorylase (mannose-1-phosphate guanyltransferase), synthesizes GDP-mannose from GTP and mannose-1-phosphate in cell wall biosynthesis; required for normal cell wall structure	V[VFE]..V[SLT]L	45	P.V.L	Shadow-Chromo domain binding motif						Y	0.0047	7
protein_40_YDL031W	2	DBP10: Putative ATP-dependent RNA helicase of the DEAD-box protein family, constituent of 66S pre-ribosomal particles; essential protein involved in ribosome biogenesis	[SKQ]K..K[RKS]	45	KR	CLV_PCSK_PC1ET2_1	Y				cytoplasm organization and biogenesis (1e-24)		0.0085	10
protein_40_YDL031W	2	DBP10: Putative ATP-dependent RNA helicase of the DEAD-box protein family, constituent of 66S pre-ribosomal particles; essential protein involved in ribosome biogenesis	EE..[DKG][GEK]	45	EED	Ankyrin B C-terminal motif that binds internal Ankyrin repeats					cytoplasm organization and biogenesis (1e-21)		0.0085	10
protein_40_YDL029W	2	ARP2: Essential component of the Arp2/3 complex, which is a highly conserved actin nucleation center required for the motility and integrity of actin patches; involved in endocytosis and membrane growth and polarity	E[AD].[KRM]KG	45									0.0052	9
protein_40_YBR010W	2	HHT1: One of two identical histone H3 proteins (see also HHT2); core histone required for chromatin assembly, involved in heterochromatin-mediated telomeric and HM silencing; regulated by acetylation, methylation, and mitotic phosphorylation	[EVD]S..S[EQG]D	45	S..S	Casien kinase I phosphorylation site, 1st Ser must be phosphorylated							0.0048	10
protein_40_YBL003C	2	HTA2: One of two nearly identical (see also HTA1) histone H2A subtypes; core histone required for chromatin assembly and chromosome function; DNA damage-dependent phosphorylation by Mec1p facilitates DNA repair; acetylated by Nat4p	EN..[TKV]N[DPV]	45								Y	0.0051	9
oshea_vacuole	2	oshea_vacuole	S[TFM]..[SLQ]TL	45	PLTLP	RAF1 kinase substrate motif					storage vacuole (1e-04)		0.0068	9
oshea_bud	2	oshea_bud	[DIK]L..[EVF]ID	45	VEID	Protease Caspase 6 -stringent					bud (1e-08)		0.0052	10
oshea_bud	2	oshea_bud	I[ECP].[LQY]LV	45							exocyst (1e-06)	Y	0.005	9
matsuyama_ER	2	matsuyama_ER	G..F[YFL]	45			Y				endoplasmic reticulum part (1e-20)	Y	0.0112	10
genetic_YPL055C	2	LGE1: Protein of unknown function; null mutant forms abnormally large cells, and homozygous diploid null mutant displays delayed premeiotic DNA synthesis and reduced efficiency of meiotic nuclear division	E..[DIG]E	45							chromosome organization and biogenesis (sensu Eukaryota) (1e-17)		0.008	10
genetic_YER083C	2	GET2: Subunit of the GET complex; required for meiotic nuclear division and for the retrieval of HDEL proteins from the Golgi to the ER in an ERD2 dependent fashion; may be involved in cell wall function	SK[RLP]	45	SKRKYRK	TP1 PATTERN					chromosome organization and biogenesis (sensu Eukaryota) (1e-13)	Y	0.0083	10
ucsf_loc_k_means_G6	6	Sub-cellular localization, 6 clusters	LF[LTW]	44.571				MFS_1	1e-05	1.1	endoplasmic reticulum (1e-49)		0.0274	10
protein_40_YNL061W	2	NOP2: Probable RNA m(5)C methyltransferase, essential for processing and maturation of 27S pre-rRNA and large ribosomal subunit biogenesis; localized to the nucleolus; constituent of 66S pre-ribosomal particles	EE..[EKG][EKV]	44	EED	Ankyrin B C-terminal motif that binds internal Ankyrin repeats		DEAD	0.01	-1.8	cytoplasm organization and biogenesis (1e-28)		0.0083	10
protein_40_YHR052W	2	CIC1: Essential protein that interacts with proteasome components and has a potential role in proteasome substrate specificity; also copurifies with 66S pre-ribosomal particles	AR..[ARD]	44	[AG]R	Protease matriptase protease site	Y	DEAD	0.0001	-1.7	cytoplasm organization and biogenesis (1e-26)	Y	0.008	10
yeast-410_GO-0007049	2	cell cycle	T...N[SEG]	44				Pkinase	0.001	-1.6	cell cycle (1e-20)	Y	0.009	10
protein_40_YBR031W	2	RPL4A: N-terminally acetylated protein component of the large (60S) ribosomal subunit, nearly identical to Rpl4Bp and has similarity to E. coli L4 and rat L4 ribosomal proteins	AR..[ARD]	44	[AG]R	Protease matriptase protease site	Y	DEAD	0.01	-1.6	cytosolic ribosome (sensu Eukaryota) (1e-20)	Y	0.008	10
yeast-544_GO-0016070	2	RNA metabolism	DE[EAD][EDH]	44	YDE[PDV]	SH2 ligand for Nck1 and Nck2 (Tyr must be phosphorylated)		Helicase_C	1e-09	-1.5	RNA metabolism (1e-11)	Y	0.0089	10
yeast-207_GO-0003677	2	DNA binding	P.S[SLA]	44	YMPMS	PI3 Kinase p85 SH2 domain binding motif		zf-C2H2	1e-09	-1.5	DNA binding (1e-17)		0.0092	10
yeast-256_GO-0016462	2	pyrophosphatase activity	[LIP]T[GKR]E	44	CP[LP]T.E[ST].C	GM_CSF PATTERN	Y	Helicase_C	1e-12	-1.3	pyrophosphatase activity (1e-65)	Y	0.0094	10
protein_40_YPL211W	2	NIP7: Nucleolar protein required for 60S ribosome subunit biogenesis, constituent of 66S pre-ribosomal particles; physically interacts with Nop8p and the exosome subunit Rrp43p	H[RTF]..R[TKF]	44				DEAD	1e-06	-1.3	ribosomal large subunit assembly and maintenance (1e-12)	Y	0.0052	8
yeast-320_GO-0006355	2	regulation of transcription, DNA-dependent	LP[SKH]	44	[KR].LP..P	SH3 ligand motif for Sho1p	Y	Zn_clus	1e-09	-1.2	regulation of transcription, DNA-dependent (1e-20)	Y	0.0091	10
protein_40_YKL172W	2	EBP2: Essential protein required for the maturation of 25S rRNA and 60S ribosomal subunit assembly, localizes to the nucleolus; constituent of 66S pre-ribosomal particles	K..[KIM]K	44	P.[ST]PKK.KK	Cdc2 like protein kinase substrate motif		Brix	0.0001	-1.2	cytoplasm organization and biogenesis (1e-33)	Y	0.0082	10
protein_40_YOR206W	2	NOC2: Protein that forms a nucleolar complex with Mak21p that binds to 90S and 66S pre-ribosomes, as well as a nuclear complex with Noc3p that binds to 66S pre-ribosomes; both complexes mediate intranuclear transport of ribosomal precursors	E[EKD].E.E	44	SEDEE	CKII kinase phosphorylation site (peptide screen)		Brix	0.01	-1.1	nucleolus (1e-26)	Y	0.0085	10
protein_40_YGL111W	2	NSA1: Constituent of 66S pre-ribosomal particles, involved in 60S ribosomal subunit biogenesis	[GY][RH]TAR	44	[AG]R	Protease matriptase protease site		DEAD	1e-05	-1.1	ATP-dependent RNA helicase activity (1e-05)	Y	0.0052	9
protein_40_YDL153C	2	SAS10: Component of the small (ribosomal) subunit (SSU) processosome required for pre-18S rRNa processing; essential nucleolar protein that, when overproduced, disrupts silencing	[RDK]RSS[LAE]	44	[KR]R	CLV_PCSK_KEX2_1		Pkinase	0.0001	-1.1	protein serine/threonine kinase activity (0.001)	Y	0.0049	10
protein_40_YAR019C	2	CDC15: Protein kinase of the Mitotic Exit Network that is localized to the spindle pole bodies at late anaphase; promotes mitotic exit by directly switching on the kinase activity of Dbf2p	H[KHT]..S[SHN]	44	S[ST]	MDC1 BRCT domain binding motif		Pkinase	1e-10	-1	protein kinase activity (1e-09)		0.0065	10
protein_40_YPL153C	2	RAD53: Protein kinase, required for cell-cycle arrest in response to DNA damage; activated by trans autophosphorylation when interacting with hyperphosphorylated Rad9p; also interacts with ARS1 and plays a role in initiation of DNA replication	N.K[ARY]	44	KR	CLV_PCSK_PC1ET2_1		Ank	0.01	-0.8		Y	0.0082	10
protein_40_YNL186W	2	UBP10: Ubiquitin-specific protease that deubiquitinates ubiquitin-protein moieties; may regulate silencing by acting on Sir4p; involved in posttranscriptionally regulating Gap1p and possibly other transporters; primarily located in the nucleus	QA..[QWR][SYF]	44				Pkinase	0.01	-0.7		Y	0.0051	8
protein_40_YKR081C	2	RPF2: Essential protein involved in the processing of pre-rRNA and the assembly of the 60S ribosomal subunit; interacts with ribosomal protein L11; localizes predominantly to the nucleolus; constituent of 66S pre-ribosomal particles	[TRM]G.[GMS]KT	44				Helicase_C	1e-08	-0.7	ribosome biogenesis (1e-07)		0.0048	10
yeast-251_GO-0005886	2	plasma membrane	S..[SHF]T	44	S..[ST]	Casein Kinase I consensus phosphorylation site (N-term Ser must first be phosphorylated)	Y	MFS_1	1e-05	-0.6	plasma membrane (1e-15)		0.0092	10
yeast-244_GO-0000279	2	M phase	N..I[NLP]	44			Y	MutS_III	0.001	-0.6	M phase (1e-16)		0.0091	10
yeast-1433_GO-0006139	2	nucleobase, nucleoside, nucleotide and nucleic acid metabolism	I..[EKA]R	44	[KR]R	CLV_PCSK_KEX2_1		Helicase_C	0.0001	-0.3	DNA metabolism (1e-62)		0.0086	10
protein_40_YPR144C	2	NOC4: Nucleolar protein, forms a complex with Nop14p that mediates maturation and nuclear export of 40S ribosomal subunits	LL[ACF][VIA]G	44	FIGQY	Ankryn G binding motif in neurofascin		WD40	0.01	-0.2	snoRNA binding (1e-07)	Y	0.0046	8
protein_40_YLR129W	2	DIP2: Nucleolar protein, specifically associated with the U3 snoRNA, part of the large ribonucleoprotein complex known as the small subunit (SSU) processome, required for 18S rRNA biogenesis, part of the active pre-rRNA processing complex	A[QM]..K[EIN]	44				WD40	0.001	-0.2	snoRNA binding (1e-15)	Y	0.006	10
yeast-255_GO-0042254	2	ribosome biogenesis and assembly	KR..[KVG]	44	KR	CLV_PCSK_PC1ET2_1		DEAD	0.01	0.2	cytoplasm organization and biogenesis (1e-15)		0.0092	10
yeast-255_GO-0007028	2	cytoplasm organization and biogenesis	KR..[KVG]	44	KR	CLV_PCSK_PC1ET2_1		DEAD	0.01	0.2	cytoplasm organization and biogenesis (1e-15)		0.0092	10
yeast-244_GO-0000279	2	M phase	[SQN]L..[KER]K	44				MutS_III	0.01	0.2	M phase (1e-90)		0.0094	10
half_life_belle_q3	3	half_life_belle quantized 3	S..D[GNT]	44	S..D	Pyruvate dehydrogenase kinase substrate motif	Y	zf-C2H2	0.01	0.4	regulation of biological process (1e-04)		0.0181	10
protein_40_YPR119W	2	CLB2: B-type cyclin involved in cell cycle progression; activates Cdc28p to promote the transition from G2 to M phase; accumulates during G2 and M, then targeted via a destruction box motif for ubiquitin-mediated degradation by the proteasome	I.D	44	[IV].DS[GAS][GASC][GAST][GA]T	ALKALINE_PHOSPHATASE PATTERN		Pkinase	1e-06	0.5	cell cycle (1e-16)	Y	0.0079	10
yeast-251_GO-0005886	2	plasma membrane	F..[AVW]Y	44				MFS_1	0.01	0.6	plasma membrane (1e-74)		0.0095	10
yeast-1115_GO-0006996	2	organelle organization and biogenesis	G..[GNL]K	44	G.G..G	Phosphate, FAD, NADH, binding motif		WD40	1e-05	1	chromosome organization and biogenesis (sensu Eukaryota) (1e-57)		0.0091	10
protein_40_YBL002W	2	HTB2: One of two nearly identical (see HTB1) histone H2B subtypes required for chromatin assembly and chromosome function; Rad6p-Bre1p-Lge1p mediated ubiquitination regulates transcriptional activation, meiotic DSB formation and H3 methylation	V[LQW]E[YRQ]L	44				Histone	0.001	1.5	chromatin assembly or disassembly (0.001)		0.0047	9
yeast-256_GO-0016462	2	pyrophosphatase activity	T[AGC]..[ETL]R	44			Y	Ras	1e-12	2	pyrophosphatase activity (1e-42)	Y	0.0095	10
protein_40_YGL105W	2	ARC1: Protein that binds tRNA and methionyl- and glutamyl-tRNA synthetases (Mes1p and Gus1p), delivering tRNA to them, stimulating catalysis, and ensuring their localization to the cytoplasm; also binds quadruplex nucleic acids	E[YQF]..G[GQD]	44	[FYW]..G.GY[KR]F	ENT_VIR_OMP_2 PATTERN		Pkinase	1e-09	2.7	protein kinase activity (1e-11)	Y	0.0071	10
protein_40_YLL034C	2	RIX7: Putative ATPase of the AAA family, required for export of pre-ribosomal large subunits from the nucleus; distributed between the nucleolus, nucleoplasm, and nuclear periphery depending on growth conditions	D[EIN]AD[RPL]	44	[LIVMF][LIVMF]DEAD[RKEN].[LIVMFYGSTN]	DEAD_ATP_HELICASE PATTERN		DEAD	0.001	3	rRNA processing (0.001)		0.005	7
yeast-299_GO-0005730	2	nucleolus	[GEI]K[TWK]LA	44				DEAD	1e-08	3.1	nucleolus (1e-17)		0.0085	10
yeast-238_GO-0017111	2	nucleoside-triphosphatase activity	[VIF]LD[EAG]	44				ABC_tran	1e-13	3.4	nucleoside-triphosphatase activity (1e-68)	Y	0.0095	10
protein_40_YLR002C	2	NOC3: Protein that forms a nuclear complex with Noc2p that binds to 66S ribosomal precursors to mediate their intranuclear transport; also binds to chromatin to promote the association of DNA replication factors and replication initiation	[SK]GKT[AGN]	44				DEAD	1e-05	3.5	RNA helicase activity (1e-04)		0.0046	9
protein_40_YLL045C	2	RPL8B: Ribosomal protein L4 of the large (60S) ribosomal subunit, nearly identical to Rpl8Ap and has similarity to rat L7a ribosomal protein; mutation results in decreased amounts of free 60S subunits	[RTE]A[ADG]R	44	[AG]R	Protease matriptase protease site		DEAD	0.0001	3.6	cytoplasm organization and biogenesis (1e-06)		0.0085	10
yeast-942_GO-0043232	2	intracellular non-membrane-bound organelle	[DAR]EA[DNR]	44	E[ST][EA]REA[RK].[LI]	RIBOSOMAL_S28E PATTERN		DEAD	1e-08	3.8	nucleolus (1e-20)		0.0092	10
yeast-942_GO-0043228	2	non-membrane-bound organelle	[DAR]EA[DNR]	44	E[ST][EA]REA[RK].[LI]	RIBOSOMAL_S28E PATTERN		DEAD	1e-08	3.8	nucleolus (1e-20)		0.0092	10
yeast-217_GO-0007046	2	ribosome biogenesis	[PTF]TRE[LKY]	44	RE..E	Iron binding motif in ferritin L-chain and yeast Iron transport protein		DEAD	1e-10	3.8	ribosome biogenesis (1e-14)	Y	0.0078	9
protein_40_YGL111W	2	NSA1: Constituent of 66S pre-ribosomal particles, involved in 60S ribosomal subunit biogenesis	[TR]G.[GM]KT	44				DEAD	1e-08	3.9	ATP-dependent RNA helicase activity (1e-08)		0.005	9
yeast-335_GO-0016772	2	transferase activity, transferring phosphorus-containing groups	Y[LMC]H	44	Y[VLTFIC]	LIG_SH2_STAT5		Pkinase	1e-47	4.7	transferase activity, transferring phosphorus-containing groups (1e-58)	Y	0.0094	10
yeast-335_GO-0016772	2	transferase activity, transferring phosphorus-containing groups	G[YKH].P[FWY]	44	[WFY][KR]P[WFY]	LIG_WRPW_2		Pkinase	1e-24	5.5	transferase activity, transferring phosphorus-containing groups (1e-32)	Y	0.0103	10
yeast-685_GO-0016740	2	transferase activity	[YVW]A[ILMV]K	44			Y	Pkinase	1e-52	5.8	protein kinase activity (1e-53)	Y	0.0093	10
yeast-460_GO-0006351	2	transcription, DNA-dependent	RK[RPD]	44	VRKRTLRRL	PAK1 kinase substrate motif		Zn_clus	1e-05	7.7	transcription, DNA-dependent (1e-17)		0.0091	10
yeast-341_GO-0045449	2	regulation of transcription	CR.[RKS][KCH]	44	R.[ST]	PKA consensus phosphorylation site	Y	Zn_clus	1e-24	17.9	regulation of transcription (1e-23)		0.0099	10
yeast-792_GO-0006412	2	protein biosynthesis	[KW]MS[KA]S	44	WM	Substrate binding motif of barley alpha-amylase 1 (AMY1) enzyme					ligase activity, forming aminoacyl-tRNA and related compounds (1e-16)		0.0073	10
yeast-457_GO-0007001	2	chromosome organization and biogenesis (sensu Eukaryota)	EE[DNS][EKQ]	44	EED	Ankyrin B C-terminal motif that binds internal Ankyrin repeats					chromosome organization and biogenesis (sensu Eukaryota) (1e-09)		0.0092	10
yeast-284_GO-0005740	2	mitochondrial envelope	S..[DNEQ]E	44	S..[ED]	Casein kinase II substrate motif							0.0093	10
yeast-267_GO-0000003	2	reproduction	[SPT]S[SFG]S	44	S[ST]	MDC1 BRCT domain binding motif					reproduction (1e-12)		0.009	10
yeast-238_GO-0017111	2	nucleoside-triphosphatase activity	KT..A[KIY][AGS]	44	T..[SA]	FHA of KAPP binding motif, Thr must be phosphorylated					nucleoside-triphosphatase activity (1e-09)		0.0057	7
yeast-235_GO-0000278	2	mitotic cell cycle	[NEV]D.D[EDV]	44	D.D	Ribose moiety of UDP and manganese binding site in glucuronyl transferase					mitotic cell cycle (1e-96)		0.0094	10
yeast-233_GO-0006629	2	lipid metabolism	F.F[LGV]	44	F.F	WASP Homology 1 binding motif	Y				lipid metabolism (1e-09)		0.0096	10
yeast-233_GO-0006629	2	lipid metabolism	P[LPR].L[LFH]I	44	P.L	Motif in C-Fos for protein instability					cellular lipid metabolism (1e-09)		0.006	8
yeast-1062_GO-0016020	2	membrane	[SLA]Y[ILMV]V	44	Y[VLTFIC]	LIG_SH2_STAT5					plasma membrane (1e-12)	Y	0.0094	10
protein_40_YPR144C	2	NOC4: Nucleolar protein, forms a complex with Nop14p that mediates maturation and nuclear export of 40S ribosomal subunits	AK..[KHM][KSI]V	44							35S primary transcript processing (0.01)		0.0051	7
protein_40_YPL203W	2	TPK2: cAMP-dependent protein kinase catalytic subunit; promotes vegetative growth in response to nutrients via the Ras-cAMP signaling pathway; inhibited by regulatory subunit Bcy1p in the absence of cAMP; partially redundant with Tpk1p and Tpk3p	[RHG]R.S[VFS]	44	R.S	PKA kinase substrate motif							0.0086	10
protein_40_YPL153C	2	RAD53: Protein kinase, required for cell-cycle arrest in response to DNA damage; activated by trans autophosphorylation when interacting with hyperphosphorylated Rad9p; also interacts with ARS1 and plays a role in initiation of DNA replication	SI[LEP]P[VRA]	44	PPR	LIG_WW_3	Y					Y	0.0044	8
protein_40_YOR061W	2	CKA2: Alpha' catalytic subunit of casein kinase 2, a Ser/Thr protein kinase with roles in cell growth and proliferation; the holoenzyme also contains CKA1, CKB1 and CKB2, the many substrates include transcription factors and all RNA polymerases	K[LHY]..K[STM]K	44									0.0047	10
protein_40_YOL069W	2	NUF2: Component of the evolutionarily conserved kinetochore-associated Ndc80 complex (Ndc80p-Nuf2p-Spc24p-Spc25p); involved in chromosome segregation, spindle checkpoint activity and kinetochore clustering	EI..[LMI][KEC]	44							microtubule cytoskeleton (1e-06)		0.0087	10
protein_40_YOL001W	2	PHO80: Cyclin, negatively regulates phosphate metabolism; Pho80p-Pho85p (cyclin-CDK complex) phosphorylates Pho4p and Swi5p; deletion of PHO80 leads to aminoglycoside supersensitivity; truncated form of PHO80 affects vacuole inheritance	[DWP]G..[LNS]VN	44	HLVNK	Motif for targeting CD44 to basolateral membranes							0.0048	9
protein_40_YNL307C	2	MCK1: Protein serine/threonine/tyrosine (dual-specificity) kinase involved in control of chromosome segregation and in regulating entry into meiosis; related to mammalian glycogen synthase kinases of the GSK-3 family	R..S[VIN]	44	KKR..S	Phosphorylation site for MLCK	Y						0.0079	10
protein_40_YNL124W	2	NAF1: Protein required for the assembly of box H/ACA snoRNPs and for pre-rRNA processing, forms a complex with Shq1p and interacts with H/ACA snoRNP components Nhp2p and Cbf5p; has similarity to Gar1p and other RNA-binding proteins	[RKA]A..[VKG]A	44							cytosolic ribosome (sensu Eukaryota) (1e-19)		0.0088	10
protein_40_YNL110C	2	NOP15: Constituent of 66S pre-ribosomal particles, involved in 60S ribosomal subunit biogenesis; localizes to both nucleolus and cytoplasm	[LA][EHW].INN	44									0.005	9
protein_40_YMR240C	2	CUS1: Protein required for assembly of U2 snRNP into the spliceosome, forms a complex with Hsh49p and Hsh155p	T[VEG]FS[EKT]	44	S[ST]	MDC1 BRCT domain binding motif					RNA splicing factor activity, transesterification mechanism (0.001)		0.0053	10
protein_40_YMR117C	2	SPC24: Component of the evolutionarily conserved kinetochore-associated Ndc80 complex (Ndc80p-Nuf2p-Spc24p-Spc25p); involved in chromosome segregation, spindle checkpoint activity and kinetochore clustering	D[STH].[LDY]KI	44									0.0048	8
protein_40_YLR432W	2	IMD3: Inosine monophosphate dehydrogenase, catalyzes the first step of GMP biosynthesis, member of a four-gene family in S. cerevisiae, constitutively expressed	L[LG]R[RID]G	44	[AG]R	Protease matriptase protease site							0.0049	7
protein_40_YLR423C	2	ATG17: Scaffold potein responsible for pre-autophagosomal structure organization; interacts with and is required for activation of Apg1p protein kinase; involved in autophagy but not in the Cvt (cytoplasm to vacuole targeting) pathway	[VEK]T.LL[TYI]	44	DLL	Binding motif for clathrin heavy chain ear							0.0046	9
protein_40_YLR423C	2	ATG17: Scaffold potein responsible for pre-autophagosomal structure organization; interacts with and is required for activation of Apg1p protein kinase; involved in autophagy but not in the Cvt (cytoplasm to vacuole targeting) pathway	Q[QEM].[QPW]I	44									0.0058	9
protein_40_YLR423C	2	ATG17: Scaffold potein responsible for pre-autophagosomal structure organization; interacts with and is required for activation of Apg1p protein kinase; involved in autophagy but not in the Cvt (cytoplasm to vacuole targeting) pathway	QE.[EQD]E[LVD]	44									0.0048	8
protein_40_YLR340W	2	RPP0: Conserved ribosomal protein P0 similar to rat P0, human P0, and E. coli L10e; shown to be phosphorylated on serine 302	A[PAD]..[KYA]VV	44			Y				cytosolic large ribosomal subunit (sensu Eukaryota) (1e-04)		0.0046	8
protein_40_YLR180W	2	SAM1: S-adenosylmethionine synthetase, catalyzes transfer of the adenosyl group of ATP to the sulfur atom of methionine; one of two differentially regulated isozymes (Sam1p and Sam2p)	[LEA]T.E[TGE]	44	CP[LP]T.E[ST].C	GM_CSF PATTERN							0.0088	10
protein_40_YLR180W	2	SAM1: S-adenosylmethionine synthetase, catalyzes transfer of the adenosyl group of ATP to the sulfur atom of methionine; one of two differentially regulated isozymes (Sam1p and Sam2p)	FG[IE][NCE]	44									0.0059	10
protein_40_YLL011W	2	SOF1: Essential protein required for biogenesis of 40S (small) ribosomal subunit; has similarity to the beta subunit of trimeric G-proteins and the splicing factor Prp4p	E[DKL].[SHM]AL	44			Y				small nucleolar ribonucleoprotein complex (1e-07)		0.0053	10
protein_40_YKL203C	2	TOR2: PIK-related protein kinase and rapamycin target; subunit of TORC1, a complex that regulates growth in response to nutrients and TORC2, a complex that regulates cell-cycle dependent polarization of the actin cytoskeleton; involved in meiosis	[HCW]K..V[VCW]	44			Y				plasma membrane (1e-04)	Y	0.0048	7
protein_40_YKL104C	2	GFA1: Glutamine-fructose-6-phosphate amidotransferase, catalyzes the formation of glucosamine-6-P and glutamate from fructose-6-P and glutamine in the first step of chitin biosynthesis	A..A[FDN]	44	A.AA.VP....VP........P	PLU-1 transcription factor binding motif in BF-1 and PAX9					amino acid metabolism (1e-04)	Y	0.0083	10
protein_40_YJR022W	2	LSM8: Lsm (Like Sm) protein; forms heteroheptameric complex (with Lsm2p, Lsm3p, Lsm4p, Lsm5p, Lsm6p, and Lsm7p) that is part of spliceosomal U6 snRNP and is also implicated in processing of pre-tRNA, pre-snoRNA, and pre-rRNA	DI..[LCN][EPS]D	44									0.0046	9
protein_40_YJL081C	2	ARP4: Nuclear actin-related protein involved in chromatin remodeling, component of chromatin-remodeling enzyme complexes	SE.[KVD][EQG]N	44	[ST]E	G protein-coupled receptor kinase 1 substrate motif					nucleoplasm part (0.001)		0.0048	9
protein_40_YIL095W	2	PRK1: Protein serine/threonine kinase; regulates the organization and function of the actin cytoskeleton through the phosphorylation of the Pan1p-Sla1p-End3p protein complex	S[PD]SR[SG]	44	SP	ERK1, ERK2 Kinase substrate motif							0.005	8
protein_40_YHR196W	2	UTP9: Nucleolar protein, component of the small subunit (SSU) processome containing the U3 snoRNA that is involved in processing of pre-18S rRNA	M[SCT]..[SPG]SL	44	RSSLHL	Motif in beta-arrestin 2 for interaction with Jnk3					small nucleolar ribonucleoprotein complex (1e-07)		0.0046	9
protein_40_YHR196W	2	UTP9: Nucleolar protein, component of the small subunit (SSU) processome containing the U3 snoRNA that is involved in processing of pre-18S rRNA	VS.L[SMT][DWF]	44							snoRNA binding (1e-09)		0.0047	9
protein_40_YHR135C	2	YCK1: Palmitoylated, plasma membrane-bound casein kinase I isoform; shares redundant functions with Yck2p in morphogenesis, proper septin assembly, endocytic trafficking; provides an essential function overlapping with that of Yck2p	SA[NDH]	44	[EDA][DE][ED][ED]S[EDA][DEA][ED][ED]	Casein Kinase II substrate motif							0.0077	10
protein_40_YHR041C	2	SRB2: Subunit of the RNA polymerase II mediator complex; associates with core polymerase subunits to form the RNA polymerase II holoenzyme; general transcription factor involved in telomere maintenance	[NFP]N..[QAL]QQ	44							general RNA polymerase II transcription factor activity (1e-05)		0.0051	9
protein_40_YHR041C	2	SRB2: Subunit of the RNA polymerase II mediator complex; associates with core polymerase subunits to form the RNA polymerase II holoenzyme; general transcription factor involved in telomere maintenance	E[EMR]..SL[LN]	44							general RNA polymerase II transcription factor activity (1e-09)		0.0049	8
protein_40_YGR128C	2	UTP8: Nucleolar protein required for export of tRNAs from the nucleus; also copurifies with the small subunit (SSU) processome containing the U3 snoRNA that is involved in processing of pre-18S rRNA	D[TAK]LL[TA]	44	LLTP	WD40 domain of Cdc4 binding motif, Thr must be phosphorylated, CPD motif					small nucleolar ribonucleoprotein complex (1e-07)		0.0048	9
protein_40_YGR086C	2	PIL1: Primary component of eisosomes, which are large immobile cell cortex structures associated with endocytosis; null mutants show activation of Pkc1p/Ypk1p stress resistance pathways; detected in phosphorylated state in mitochondria	[KNR]DDD[DVY]	44	DDDD..S	Casein kinase 1 phosphorylation motif							0.0056	9
protein_40_YGL106W	2	MLC1: Essential light chain for Myo1p, light chain for Myo2p; stabilizes Myo2p by binding to the neck region; interacts with Myo1p, Iqg1p, and Myo2p to coordinate formation and contraction of the actomyosin ring with targeted membrane deposition	L[LWF]..[AVH]EK	44									0.0047	8
protein_40_YGL076C	2	RPL7A: Protein component of the large (60S) ribosomal subunit, nearly identical to Rpl7Bp and has similarity to E. coli L30 and rat L7 ribosomal proteins; contains a conserved C-terminal Nucleic acid Binding Domain (NDB2)	LR..[RTA][LYA]K	44	LRT	LKB1 Kinase substrate motif					cytosolic ribosome (sensu Eukaryota) (1e-04)		0.0045	8
protein_40_YGL048C	2	RPT6: One of six ATPases of the 19S regulatory particle of the 26S proteasome involved in the degradation of ubiquitinated substrates; bound by ubiquitin-protein ligases Ubr1p and Ufd4p; localized mainly to the nucleus throughout the cell cycle	[LK]R[DCH]F	44	KR	CLV_PCSK_PC1ET2_1					proteasome complex (sensu Eukaryota) (1e-04)		0.0055	10
protein_40_YGL019W	2	CKB1: Beta regulatory subunit of casein kinase 2, a Ser/Thr protein kinase with roles in cell growth and proliferation; the holoenzyme also contains CKA1, CKA2 and CKB2, the many substrates include transcription factors and all RNA polymerases	[SDY]D[SEM]D	44							RNA elongation from RNA polymerase II promoter (1e-11)		0.0083	10
protein_40_YER177W	2	BMH1: 14-3-3 protein, major isoform; controls proteome at post-transcriptional level, binds proteins and DNA, involved in regulation of many processes including exocytosis, vesicle transport, Ras/MAPK signaling, and rapamycin-sensitive signaling	N[LVS]S[LSK]N	44	S[ST]	MDC1 BRCT domain binding motif							0.0055	10
protein_40_YER133W	2	GLC7: Catalytic subunit of type 1 serine/threonine protein phosphatase, involved in many processes including glycogen metabolism, sporulation, and mitosis; interacts with multiple regulatory subunits; predominantly isolated with Sds22p	[KSQ]K[SKE]K	44	KKKKKK[ST]	TGF beta receptor kinase substrate motif							0.0078	10
protein_40_YER110C	2	KAP123: Karyopherin beta, mediates nuclear import of ribosomal proteins prior to assembly into ribosomes and import of histones H3 and H4; localizes to the nuclear pore, nucleus, and cytoplasm; exhibits genetic interactions with RAI1	[EQK]E.GK[KAF]	44	G[KR][KR]	Amidation after cleavage after Gly (must be in secretory pathway)							0.0049	8
protein_40_YER110C	2	KAP123: Karyopherin beta, mediates nuclear import of ribosomal proteins prior to assembly into ribosomes and import of histones H3 and H4; localizes to the nuclear pore, nucleus, and cytoplasm; exhibits genetic interactions with RAI1	L[FSR].AK[PAQ]	44							snRNP protein import into nucleus (0.01)		0.0047	10
protein_40_YER036C	2	ARB1: ATPase of the ATP-binding cassette (ABC) family involved in 40S and 60S ribosome biogenesis, has similarity to Gcn20p; shuttles from nucleus to cytoplasm, physically interacts with Tif6p, Lsg1p	KK[LTW][RQA]A	44	KKKLPATGDYMNMSPVGD	Insulin receptor kinase substrate motif	Y						0.0051	9
protein_40_YDR447C	2	RPS17B: Ribosomal protein 51 (rp51) of the small (40s) subunit; nearly identical to Rps17Ap and has similarity to rat S17 ribosomal protein	AK[AVK][KAR]V	44			Y				ribonucleoprotein complex (1e-04)		0.0045	8
protein_40_YDR145W	2	TAF12: Subunit (61/68 kDa) of TFIID and SAGA complexes, involved in RNA polymerase II transcription initiation and in chromatin modification, similar to histone H2A	[LQS][NSC]EC	44	[ST]E	G protein-coupled receptor kinase 1 substrate motif					SAGA complex (0.01)		0.0047	8
protein_40_YDL213C	2	NOP6: Putative RNA-binding protein implicated in ribosome biogenesis; contains an RNA recognition motif (RRM) and has similarity to hydrophilins; NOP6 may be a fungal-specific gene as no homologs have been yet identified in higher eukaryotes	D[DQI]E[EVL]	44	S[LW]LD[DE]EL[LM]	TRG_LysEnd_GGAAcLL_2					nucleolus (1e-18)	Y	0.008	10
protein_40_YDL147W	2	RPN5: Essential, non-ATPase regulatory subunit of the 26S proteasome lid, similar to mammalian p55 subunit and to another S. cerevisiae regulatory subunit, Rpn7p	I[LS].K[VKY]V	44									0.0046	7
protein_40_YDL055C	2	PSA1: GDP-mannose pyrophosphorylase (mannose-1-phosphate guanyltransferase), synthesizes GDP-mannose from GTP and mannose-1-phosphate in cell wall biosynthesis; required for normal cell wall structure	[IKW]V[KDR]A	44							cytosol (0.001)	Y	0.0086	10
protein_40_YDL055C	2	PSA1: GDP-mannose pyrophosphorylase (mannose-1-phosphate guanyltransferase), synthesizes GDP-mannose from GTP and mannose-1-phosphate in cell wall biosynthesis; required for normal cell wall structure	V[AK].[EGD]AA	44									0.005	8
protein_40_YCR086W	2	CSM1: Nucleolar protein that forms a complex with Lrs4p which binds Mam1p at kinetochores during meiosis I to mediate accurate chromosome segregation, may be involved in premeiotic DNA replication; possible role in telomere maintenance	[GSV]G..G[SDG]A	44									0.0046	8
protein_40_YCL059C	2	KRR1: Essential nucleolar protein required for the synthesis of 18S rRNA and for the assembly of 40S ribosomal subunit	S[GK]AK[GND]	44							35S primary transcript processing (0.01)		0.0045	9
protein_40_YAR007C	2	RFA1: Subunit of heterotrimeric Replication Protein A (RPA), which is a highly conserved single-stranded DNA binding protein involved in DNA replication, repair, and recombination	K[VNK]V[DTF]S	44			Y						0.0048	8
oshea_cytoplasm	2	oshea_cytoplasm	F[FLR]F[FLV]	44	EE[DE]IYFFFF	CSK kinase substrate motif							0.0084	10
matsuyama_Spindle_or_SPB	2	matsuyama_Spindle_or_SPB	[SPT]L[LNS]D	44	LLDLL	Clathrin binding motif in AP1					spindle (1e-82)		0.0109	10
matsuyama_Spindle_or_SPB	2	matsuyama_Spindle_or_SPB	SK..[SEH]	44	K..[ST]	PKA kinase substrate motif					spindle (1e-16)		0.0112	10
matsuyama_Cytosol	2	matsuyama_Cytosol	D..[GSV]N	44	DDDD..S	Casein kinase 1 phosphorylation motif					cell septum (0.001)	Y	0.0106	10
matsuyama_Cytosol	2	matsuyama_Cytosol	L.K[VEH]	44	G[SA]LNK	GDP-mannose binding motif in transporter					ATP binding (1e-08)	Y	0.0109	10
genetic_YLR262C	2	YPT6: GTPase, Ras-like GTP binding protein involved in the secretory pathway, required for fusion of endosome-derived vesicles with the late Golgi, maturation of the vacuolar carboxypeptidase Y; has similarity to the human GTPase, Rab6	Q.[SED]Q	44	[ST]Q	ATM kinase phosphorylation site					DNA metabolism (1e-08)	Y	0.0081	10
yeast-299_GO-0005730	2	nucleolus	[HG]R.G[RFC]	43	[AG]R	Protease matriptase protease site		DEAD	1e-19	-2.5	nucleolus (1e-30)		0.0103	10
matsuyama_Cytosol	2	matsuyama_Cytosol	V[ANP]...S	43	VP	Interleukin converting enzyme protease		Pkinase	1e-05	-2.3	ATP binding (1e-08)		0.0103	10
protein_40_YHR066W	2	SSF1: Constituent of 66S pre-ribosomal particles, required for ribosomal large subunit maturation; functionally redundant with Ssf2p; member of the Brix family	E[DEQ]..[EGK]E	43				Brix	0.001	-2.2	nucleolus (1e-25)		0.0083	10
yeast-235_GO-0000278	2	mitotic cell cycle	S..E[DNEQ]	43	QPS..E	Phosphorylation motif in alpha 3A, alpha 6A, alpha 7A Integrin tails		HEAT	0.01	-1.8	mitotic cell cycle (1e-20)		0.0094	10
protein_40_YPL126W	2	NAN1: U3 snoRNP protein, component of the small (ribosomal) subunit (SSU) processosome containing U3 snoRNA; required for the biogenesis of18S rRNA	K..E[RDQ]	43				WD40	1e-05	-1.8	small nucleolar ribonucleoprotein complex (1e-35)		0.0078	10
protein_40_YGL111W	2	NSA1: Constituent of 66S pre-ribosomal particles, involved in 60S ribosomal subunit biogenesis	[EIT]EE[EGY]	43	EEEYF	EGFR kinase phosphorylation site (peptide screen)		DEAD	0.01	-1.6	nucleolus (1e-24)	Y	0.0083	10
protein_40_YNL272C	2	SEC2: Guanyl-nucleotide exchange factor for the small G-protein Sec4p, located on cytoplasmic vesicles; essential for post-Golgi vesicle transport	[NWY]DH[LHA]	43				Pkinase	1e-07	-1.5	protein kinase activity (1e-05)		0.0045	9
yeast-217_GO-0007046	2	ribosome biogenesis	[TFD][GLS]SGK	43	SG.G	Glycosaminoglycan attachment site	Y	Helicase_C	1e-18	-1.3	ribosome biogenesis (1e-24)	Y	0.0095	10
protein_40_YDR356W	2	SPC110: Inner plaque spindle pole body (SPB) component, ortholog of human kendrin; involved in connecting nuclear microtubules to SPB; interacts with Tub4p-complex and calmodulin; phosphorylated by Mps1p in cell cycle-dependent manner	L[ST]..SP[KNR]	43	SP	ERK1, ERK2 Kinase substrate motif		Kinesin	0.01	-1.2	spindle pole body (0.001)	Y	0.005	9
yeast-200_GO-0006519	2	amino acid and derivative metabolism	A.[IVE]L	43	[FHYM].A[AV].[VAC]L[MV].[MI]	LIG_Sin3_2		tRNA-synt_2b	0.01	-1.1	amino acid and derivative metabolism (1e-15)	Y	0.0091	10
protein_40_YHR066W	2	SSF1: Constituent of 66S pre-ribosomal particles, required for ribosomal large subunit maturation; functionally redundant with Ssf2p; member of the Brix family	G[RH]TA[RQ]	43				DEAD	1e-05	-1.1	ATP-dependent RNA helicase activity (1e-06)		0.0049	8
protein_40_YDR388W	2	RVS167: Actin-associated protein, subunit of a complex (Rvs161p-Rvs167p) involved in regulation of actin cytoskeleton, endocytosis, and viability following starvation or osmotic stress; homolog of mammalian amphiphysin	K[AIS]E	43	[VILMAFP]K.E	MOD_SUMO		HEAT	0.01	-0.9	cell cortex (1e-06)		0.0076	10
yeast-631_GO-0050794	2	regulation of cellular process	T..[DNQ]E	43	PT..[DI]	FHA binding motif		Zn_clus	0.0001	-0.8	regulation of metabolism (1e-11)		0.0091	10
yeast-630_GO-0051244	2	regulation of cellular physiological process	T..[DNQ]E	43	PT..[DI]	FHA binding motif		Zn_clus	0.0001	-0.8	regulation of metabolism (1e-11)		0.0092	10
yeast-235_GO-0009653	2	morphogenesis	[PES]A..[PHY]P	43				Pkinase	0.001	-0.8	cellular morphogenesis (1e-36)		0.0092	10
yeast-235_GO-0000902	2	cellular morphogenesis	[PES]A..[PHY]P	43				Pkinase	0.001	-0.8	cellular morphogenesis (1e-36)		0.0092	10
protein_40_YCL059C	2	KRR1: Essential nucleolar protein required for the synthesis of 18S rRNA and for the assembly of 40S ribosomal subunit	T[GRH]S[GIF]K	43				Helicase_C	1e-06	-0.8	cytoplasm organization and biogenesis (1e-06)		0.0049	8
yeast-244_GO-0000279	2	M phase	E[KDI]L	43	DLL	Binding motif for clathrin heavy chain ear		MutS_III	1e-05	-0.6	M phase (1e-22)		0.0088	10
yeast-752_GO-0016787	2	hydrolase activity	R.V	43	[RK].V.F	PPI binding sites		UCH	1e-09	-0.5	hydrolase activity, acting on acid anhydrides (1e-10)	Y	0.0091	10
protein_40_YDL014W	2	NOP1: Nucleolar protein, component of the small subunit processome complex, which is required for processing of pre-18S rRNA; has similarity to mammalian fibrillarin	K[AQT]...L	43				Helicase_C	0.001	-0.3	nucleolus (1e-43)		0.0078	10
protein_40_YER082C	2	UTP7: Nucleolar protein, component of the small subunit (SSU) processome containing the U3 snoRNA that is involved in processing of pre-18S rRNA	A.[LGK]V	43	RALAHGVRVL	Mitochondrial targetting motif in hepititis C core protein		WD40	0.01	-0.2	small nucleolar ribonucleoprotein complex (1e-21)		0.0077	10
protein_40_YOL069W	2	NUF2: Component of the evolutionarily conserved kinetochore-associated Ndc80 complex (Ndc80p-Nuf2p-Spc24p-Spc25p); involved in chromosome segregation, spindle checkpoint activity and kinetochore clustering	SD..[NM]K[ELQ]	43	SD.E	Casein kinase II substrate motif		Kinesin	0.01	0.2	spindle (1e-05)		0.0052	8
protein_40_YDL013W	2	SLX5: Subunit of the Slx5-Slx8 substrate-specific ubiquitin ligase complex; stimulated by prior attachment of SUMO to the substrate	[SNT][SYQ]..KSR	43				Pkinase	0.001	0.5	protein kinase activity (0.01)	Y	0.0049	8
oshea_bud_neck	2	oshea_bud_neck	S..[EQY]L	43	S..[ED]	Casein kinase II substrate motif		RhoGAP	1e-06	0.7	site of polarized growth (1e-62)		0.0083	10
protein_40_YPL153C	2	RAD53: Protein kinase, required for cell-cycle arrest in response to DNA damage; activated by trans autophosphorylation when interacting with hyperphosphorylated Rad9p; also interacts with ARS1 and plays a role in initiation of DNA replication	E[LQN]..N	43				Septin	0.01	1	cell cortex part (1e-04)		0.0077	10
yeast-1721_GO-0016043	2	cell organization and biogenesis	N.T[ANS]	43	N.[TS]	N-linked glycosylation site		HEAT	0.01	1.2	chromosome organization and biogenesis (1e-45)		0.0089	10
protein_40_YBR159W	2	IFA38: Microsomal beta-keto-reductase; contains oleate response element (ORE) sequence in the promoter region; mutants exhibit reduced VLCFA synthesis, accumulate high levels of dihydrosphingosine, phytosphingosine and medium-chain ceramides	F..[ILMV]G	43				MFS_1	1e-07	1.2	transporter activity (1e-11)	Y	0.0076	10
yeast-980_GO-0051179	2	localization	LF[VGR][SIG]	43	LFG	Protease Papain substrate, a prototype cysteine proteinase		MFS_1	0.01	1.4	cellular localization (1e-21)	Y	0.0088	10
protein_40_YPR137W	2	RRP9: Protein involved in pre-rRNA processing, associated with U3 snRNP; component of small ribosomal subunit (SSU) processosome; ortholog of the human U3-55k protein	D[GDP]..K[VYW]	43			Y	WD40	0.0001	1.4	rRNA processing (1e-12)		0.0071	10
protein_40_YBR106W	2	PHO88: Probable membrane protein, involved in phosphate transport; pho88 pho86 double null mutant exhibits enhanced synthesis of repressible acid phosphatase at high inorganic phosphate concentrations	G[LFI].[VFW]G	43				Sugar_tr	0.001	1.4	transporter activity (1e-10)		0.0084	10
protein_40_YNL031C	2	HHT2: One of two identical histone H3 proteins (see also HHT1); core histone required for chromatin assembly, involved in heterochromatin-mediated telomeric and HM silencing; regulated by acetylation, methylation, and mitotic phosphorylation	AI..D[DNE][EFI]	43				Histone	0.0001	1.5	nuclear chromatin (0.001)		0.0047	8
protein_40_YBR106W	2	PHO88: Probable membrane protein, involved in phosphate transport; pho88 pho86 double null mutant exhibits enhanced synthesis of repressible acid phosphatase at high inorganic phosphate concentrations	I[FLG]..L[AGM]	43	L...I...[IL]	Corepressor nuclear box motif binds to nuclear receptors		MFS_1	1e-06	1.6	transporter activity (1e-11)		0.0082	10
protein_40_YHR030C	2	SLT2: Serine/threonine MAP kinase involved in regulating the maintenance of cell wall integrity and progression through the cell cycle; regulated by the PKC1-mediated signaling pathway	H[RYE].I[KFA]	43				Pkinase	1e-05	3	kinase activity (0.001)		0.0058	9
yeast-685_GO-0016740	2	transferase activity	PE..[LIF][LGR]	43				Pkinase	1e-27	3.3	kinase activity (1e-36)	Y	0.0092	10
protein_40_YNL061W	2	NOP2: Probable RNA m(5)C methyltransferase, essential for processing and maturation of 27S pre-rRNA and large ribosomal subunit biogenesis; localized to the nucleolus; constituent of 66S pre-ribosomal particles	[PNR][TH].IQ	43	GIQVD	dynein light chain LC8 interacting motif -alternative		DEAD	0.0001	3.6	cytoplasm organization and biogenesis (1e-09)		0.0063	9
yeast-685_GO-0016740	2	transferase activity	[GAH]L.Y[LMC]H	43	Y[VLTFIC]	LIG_SH2_STAT5		Pkinase	1e-24	4.7	protein kinase activity (1e-23)	Y	0.0096	10
yeast-462_GO-0019222	2	regulation of metabolism	KR[KRY]	43	KR	CLV_PCSK_PC1ET2_1		Zn_clus	1e-07	4.8	regulation of metabolism (1e-22)		0.0091	10
yeast-410_GO-0007049	2	cell cycle	H..[ILF]KP	43				Pkinase	1e-27	4.8	cell cycle (1e-31)		0.0092	10
yeast-462_GO-0019222	2	regulation of metabolism	[ASW][CDI]..CR	43	C..C	Motif on TIM mitochondrial translocation proteins		Zn_clus	1e-26	19.1	regulation of metabolism (1e-26)		0.0095	10
yeast-437_GO-0044429	2	mitochondrial part	T.[SFQ]S	43	T..[SA]	FHA of KAPP binding motif, Thr must be phosphorylated							0.009	10
yeast-341_GO-0045449	2	regulation of transcription	[RI]KFLL	43							regulation of transcription, DNA-dependent (1e-05)		0.0056	8
yeast-324_GO-0030528	2	transcription regulator activity	S[ENT][EGM]E	43	S[DE][DE]E	BARD1 BRCT domain binding motif					transcription regulator activity (1e-84)	Y	0.009	10
yeast-251_GO-0005886	2	plasma membrane	[IGH]FG[LTQ]	43	FGRA	DNA binding motif in ssDNA binding proteins					plasma membrane (1e-40)		0.0095	9
yeast-235_GO-0009653	2	morphogenesis	T[VRD]..A[AW]T	43							cellular morphogenesis (1e-05)		0.0056	9
yeast-235_GO-0000902	2	cellular morphogenesis	T[VRD]..A[AW]T	43							cellular morphogenesis (1e-05)		0.0056	9
yeast-217_GO-0007046	2	ribosome biogenesis	EK.N[AMH][LFP]	43	KEN	LIG_APCC_KENbox_2					ribosome biogenesis (1e-09)		0.0059	7
yeast-216_GO-0006325	2	establishment and/or maintenance of chromatin architecture	[QMW]Q..[SLK]K	43							establishment and/or maintenance of chromatin architecture (1e-42)	Y	0.0095	10
yeast-216_GO-0006323	2	DNA packaging	[QMW]Q..[SLK]K	43							establishment and/or maintenance of chromatin architecture (1e-42)	Y	0.0095	10
protein_40_YPR144C	2	NOC4: Nucleolar protein, forms a complex with Nop14p that mediates maturation and nuclear export of 40S ribosomal subunits	[LMR]ISI[LDF]	43	RR.SI	PKA kinase phosphorylation site (peptide screen)					snoRNA binding (1e-04)		0.0047	8
protein_40_YPR144C	2	NOC4: Nucleolar protein, forms a complex with Nop14p that mediates maturation and nuclear export of 40S ribosomal subunits	D[TAK]LL[TAI]	43	LLTP	WD40 domain of Cdc4 binding motif, Thr must be phosphorylated, CPD motif					small nucleolar ribonucleoprotein complex (1e-09)	Y	0.0045	9
protein_40_YPL213W	2	LEA1: Component of U2 snRNP; disruption causes reduced U2 snRNP levels; physically interacts with Msl1p; invovled in telomere maintenance; putative homolog of human U2A' snRNP protein	[DQF]P[SRV]LN	43	P[ST]	DNA dependent Protein kinase substrate motif					spliceosome (1e-09)		0.0045	8
protein_40_YPL198W	2	RPL7B: Protein component of the large (60S) ribosomal subunit, nearly identical to Rpl7Ap and has similarity to E. coli L30 and rat L7 ribosomal proteins; contains a conserved C-terminal Nucleic acid Binding Domain (NDB2)	[AKM]R...K	43	R...K..R	Motif in Ebola virus that eliminates IFN-beta production	Y				cytosolic ribosome (sensu Eukaryota) (1e-14)		0.0081	10
protein_40_YPL093W	2	NOG1: Putative GTPase that associates with free 60S ribosomal subunits in the nucleolus and is required for 60S ribosomal subunit biogenesis; constituent of 66S pre-ribosomal particles; member of the ODN family of nucleolar G-proteins	K[KLV]..G[IK]	43							cytoplasm organization and biogenesis (1e-11)		0.0081	10
protein_40_YNR054C	2	ESF2: Essential nucleolar protein involved in pre-18S rRNA processing; component of the small subunit (SSU) processome; has sequence similarity to mABT1, a mouse transcription activator	[EAM]E.[EQY]K	43			Y				nucleolus (1e-14)	Y	0.0084	10
protein_40_YNR054C	2	ESF2: Essential nucleolar protein involved in pre-18S rRNA processing; component of the small subunit (SSU) processome; has sequence similarity to mABT1, a mouse transcription activator	A[FCM]..[KY]I	43							nucleolus (1e-07)		0.0046	9
protein_40_YNL118C	2	DCP2: Catalytic subunit of the Dcp1p-Dcp2p decapping enzyme complex, which removes the 5' cap structure from mRNAs prior to their degradation; member of the Nudix hydrolase family	D[HCF].[FPN]Q	43							cytoplasmic mRNA processing body (0.001)		0.0048	8
protein_40_YMR047C	2	NUP116: Subunit of the nuclear pore complex (NPC) that is localized to both sides of the pore; contains a repetitive GLFG motif that interacts with mRNA export factor Mex67p and with karyopherin Kap95p; homologous to Nup100p	R[SLP].S[KWR]K	43	KKR..S	Phosphorylation site for MLCK	Y				nuclear pore organization and biogenesis (1e-04)	Y	0.0043	9
protein_40_YML085C	2	TUB1: Alpha-tubulin; associates with beta-tubulin (Tub2p) to form tubulin dimer, which polymerizes to form microtubules	[KG]K.S[SYQ]D	43	RKK.[ST]	ZIP kinase phosphorylation motif						Y	0.0052	9
protein_40_YML069W	2	POB3: Subunit of the heterodimeric FACT complex (Spt16p-Pob3p), which facilitates RNA Pol II transcription elongation through nucleosomes by destabilizing and then reassembling nucleosome structure; interacts with DNA polymerase alpha (Pol1p)	[SWH]R[VC]E	43			Y						0.0049	8
protein_40_YML048W	2	GSF2: ER localized integral membrane protein that may promote secretion of certain hexose transporters, including Gal2p; involved in glucose-dependent repression	TL[GHI][TAN]G	43	PLTLP	RAF1 kinase substrate motif						Y	0.0048	7
protein_40_YML007W	2	YAP1: Basic leucine zipper (bZIP) transcription factor required for oxidative stress tolerance; activated by H2O2 through the multistep formation of disulfide bonds and transit from the cytoplasm to the nucleus; mediates resistance to cadmium	TT[SNT]V[NMQ]	43							RNA polymerase II transcription mediator activity (0.01)		0.0048	9
protein_40_YLR180W	2	SAM1: S-adenosylmethionine synthetase, catalyzes transfer of the adenosyl group of ATP to the sulfur atom of methionine; one of two differentially regulated isozymes (Sam1p and Sam2p)	K[ITH]SI[KGQ]	43	RKK.[ST]	ZIP kinase phosphorylation motif							0.0048	8
protein_40_YLL008W	2	DRS1: Nucleolar DEAD-box protein required for ribosome assembly and function, including synthesis of 60S ribosomal subunits; constituent of 66S pre-ribosomal particles	RTL[LNS][ITY]	43	R.L	Cyclin A motif that binds cdk2 complexes	Y				ribosome biogenesis (0.01)		0.0047	9
protein_40_YKR026C	2	GCN3: Alpha subunit of the translation initiation factor eIF2B, the guanine-nucleotide exchange factor for eIF2; activity subsequently regulated by phosphorylated eIF2; first identified as a positive regulator of GCN4 expression	AG[LCA][DYM]	43	G[GA]G[ASC][FY]S.K[DE]	ADOMET_SYNTHETASE_2 PATTERN					eukaryotic translation initiation factor 2B complex (0.001)		0.0059	7
protein_40_YKL203C	2	TOR2: PIK-related protein kinase and rapamycin target; subunit of TORC1, a complex that regulates growth in response to nutrients and TORC2, a complex that regulates cell-cycle dependent polarization of the actin cytoskeleton; involved in meiosis	I[YMI]S[ARD]L	43	IY	cFGR and Csk kinase phosphorylation site (peptide screen)						Y	0.0047	10
protein_40_YJR066W	2	TOR1: PIK-related protein kinase and rapamycin target; subunit of TORC1, a complex that controls growth in response to nutrients by regulating translation, transcription, ribosome biogenesis, nutrient transport and autophagy; involved in meiosis	AS..[SEG]	43	YASI	SHP2 phosphatase substrate motif					plasma membrane (1e-20)	Y	0.008	10
protein_40_YJR002W	2	MPP10: Component of the SSU processome, which is required for pre-18S rRNA processing, interacts with and controls the stability of Imp3p and Imp4p, essential for viability; similar to human Mpp10p	[AYN]L[LKG]TI	43	GTALL	Receptor recycling motif					small nucleolar ribonucleoprotein complex (0.001)		0.0049	9
protein_40_YJL138C	2	TIF2: Translation initiation factor eIF4A, identical to Tif1p; DEA(D/H)-box RNA helicase that couples ATPase activity to RNA binding and unwinding; forms a dumbbell structure of two compact domains connected by a linker; interacts with eIF4G	K[EID][FLG]EG	43	IEGR	Protease Protease Factor X a						Y	0.0045	7
protein_40_YJL092W	2	SRS2: DNA helicase and DNA-dependent ATPase involved in DNA repair, needed for proper timing of commitment to meiotic recombination and transition from Meiosis I to II; affects genome stability by suppressing unscheduled homologous recombination	SS[SDG][PRM]F	43									0.0048	9
protein_40_YJL081C	2	ARP4: Nuclear actin-related protein involved in chromatin remodeling, component of chromatin-remodeling enzyme complexes	DQ.[VIR][TRF]	43							chromatin remodeling complex (1e-05)		0.0054	8
protein_40_YJL074C	2	SMC3: Subunit of the multiprotein cohesin complex required for sister chromatid cohesion in mitotic cells; also required, with Rec8p, for cohesion and recombination during meiosis; phylogenetically conserved SMC chromosomal ATPase family member	Q[QYS].[VR]N	43							cohesin complex (1e-06)		0.0055	9
protein_40_YIL144W	2	TID3: Component of the evolutionarily conserved kinetochore-associated Ndc80 complex (Ndc80p-Nuf2p-Spc24p-Spc25p); conserved coiled-coil protein involved in chromosome segregation, spindle checkpoint activity, kinetochore assembly and clustering	L[ETS].[EAQ]TE	43	[ST]E	G protein-coupled receptor kinase 1 substrate motif							0.0044	9
protein_40_YIL095W	2	PRK1: Protein serine/threonine kinase; regulates the organization and function of the actin cytoskeleton through the phosphorylation of the Pan1p-Sla1p-End3p protein complex	EK..L[EGY][DQY]	43									0.0047	10
protein_40_YIL061C	2	SNP1: Component of U1 snRNP required for mRNA splicing via spliceosome; may interact with poly(A) polymerase to regulate polyadenylation; homolog of human U1 70K protein	L[REF][LEN]PF	43	NPF	EH EF hand domain binding motif, Class I							0.0045	8
protein_40_YHR197W	2	RIX1: Essential component of the Rix1 complex (Rix1p, Ipi1p, Ipi3p) that is required for processing of ITS2 sequences from 35S pre-rRNA; Rix1 complex associates with Mdn1p in pre-60S ribosomal particles	[RSC]G..I[PY]	43	IY	cFGR and Csk kinase phosphorylation site (peptide screen)	Y				ribosome biogenesis (1e-04)		0.005	9
protein_40_YHR052W	2	CIC1: Essential protein that interacts with proteasome components and has a potential role in proteasome substrate specificity; also copurifies with 66S pre-ribosomal particles	[GQV]K[IAV]LG	43							rRNA processing (0.001)		0.0047	8
protein_40_YHR052W	2	CIC1: Essential protein that interacts with proteasome components and has a potential role in proteasome substrate specificity; also copurifies with 66S pre-ribosomal particles	E[ETN]E[EWM]	43	[ST]E	G protein-coupled receptor kinase 1 substrate motif					cytoplasm organization and biogenesis (1e-30)		0.008	10
protein_40_YGR218W	2	CRM1: Major karyopherin, involved in export of proteins, RNAs, and ribosomal subunits from the nucleus	[SN]GG[LT]F	43	GGQ	N-methylation motif in E. coli, Gln residue in methylated, mimics CCA motif at the end of tRNA molecule	Y				snRNP protein import into nucleus (1e-08)		0.0052	7
protein_40_YGR086C	2	PIL1: Primary component of eisosomes, which are large immobile cell cortex structures associated with endocytosis; null mutants show activation of Pkc1p/Ypk1p stress resistance pathways; detected in phosphorylated state in mitochondria	[ECL]KLS[TKP]	43	S[ST]	MDC1 BRCT domain binding motif							0.0047	10
protein_40_YGL195W	2	GCN1: Positive regulator of the Gcn2p kinase activity, forms a complex with Gcn20p; proposed to stimulate Gcn2p activation by an uncharged tRNA	[ICK]T.D[AHM]	43									0.0055	8
protein_40_YGL112C	2	TAF6: Subunit (60 kDa) of TFIID and SAGA complexes, involved in transcription initiation of RNA polymerase II and in chromatin modification, similar to histone H4	[VRP]LE[YFQ]L	43	L..[LM]E	Sec24p	Y				SLIK (SAGA-like) complex (0.01)		0.0047	8
protein_40_YGL051W	2	MST27: Putative integral membrane protein, involved in vesicle formation; forms complex with Mst28p; member of DUP240 gene family; binds COPI and COPII vesicles	[YCM][GAW]RR	43	[AG]R	Protease matriptase protease site							0.0044	7
protein_40_YFR052W	2	RPN12: Subunit of the 19S regulatory particle of the 26S proteasome lid; synthetically lethal with RPT1, which is an ATPase component of the 19S regulatory particle; physically interacts with Nob1p and Rpn3p	[ST][AK]VAS	43									0.0048	9
protein_40_YFR010W	2	UBP6: Ubiquitin-specific protease situated in the base subcomplex of the 26S proteasome, releases free ubiquitin from branched polyubiquitin chains; deletion causes hypersensitivity to cycloheximide and other toxic compounds	DE[AGN]K[EW]	43	YDE[PDV]	SH2 ligand for Nck1 and Nck2 (Tyr must be phosphorylated)						Y	0.005	9
protein_40_YFL037W	2	TUB2: Beta-tubulin; associates with alpha-tubulin (Tub1p and Tub3p) to form tubulin dimer, which polymerizes to form microtubules	[KW]Y..[TVA]F	43	Y..[LIV]	JAK2 autophosphorylation signal	Y					Y	0.0049	9
protein_40_YER177W	2	BMH1: 14-3-3 protein, major isoform; controls proteome at post-transcriptional level, binds proteins and DNA, involved in regulation of many processes including exocytosis, vesicle transport, Ras/MAPK signaling, and rapamycin-sensitive signaling	[QLP]F[KAF]SK	43									0.0052	9
protein_40_YER146W	2	LSM5: Lsm (Like Sm) protein; part of heteroheptameric complexes (Lsm2p-7p and either Lsm1p or 8p): cytoplasmic Lsm1p complex involved in mRNA decay; nuclear Lsm8p complex part of U6 snRNP and possibly involved in processing tRNA, snoRNA, and rRNA	[RIA][DQT].ILT	43							U4/U6 x U5 tri-snRNP complex (0.01)		0.0047	8
protein_40_YER133W	2	GLC7: Catalytic subunit of type 1 serine/threonine protein phosphatase, involved in many processes including glycogen metabolism, sporulation, and mitosis; interacts with multiple regulatory subunits; predominantly isolated with Sds22p	EK..[RAS]A[LM]	43	K..[ST]	PKA kinase substrate motif							0.0048	7
protein_40_YER133W	2	GLC7: Catalytic subunit of type 1 serine/threonine protein phosphatase, involved in many processes including glycogen metabolism, sporulation, and mitosis; interacts with multiple regulatory subunits; predominantly isolated with Sds22p	KK..G[EIF][IYK]	43	RKK.[ST]	ZIP kinase phosphorylation motif							0.0046	9
protein_40_YER102W	2	RPS8B: Protein component of the small (40S) ribosomal subunit; identical to Rps8Ap and has similarity to rat S8 ribosomal protein	K[LID].A[KFV]R	43	[KR]R	CLV_PCSK_KEX2_1					ribonucleoprotein complex (1e-04)		0.0047	10
protein_40_YDR303C	2	RSC3: Component of the RSC chromatin remodeling complex; essential gene required for maintenance of proper ploidy and regulation of ribosomal protein genes and the cell wall/stress response; highly similar to Rsc30p	[SHK]II[NSK]N	43	SYII	RAD9 BRCT domain binding motif	Y				RSC complex (0.001)		0.0047	10
protein_40_YDR145W	2	TAF12: Subunit (61/68 kDa) of TFIID and SAGA complexes, involved in RNA polymerase II transcription initiation and in chromatin modification, similar to histone H2A	[DRN]I[STW]M	43	WM	Substrate binding motif of barley alpha-amylase 1 (AMY1) enzyme					transcription from RNA polymerase II promoter (1e-05)		0.0063	10
protein_40_YDR145W	2	TAF12: Subunit (61/68 kDa) of TFIID and SAGA complexes, involved in RNA polymerase II transcription initiation and in chromatin modification, similar to histone H2A	Q[QKR]Q[LST]	43							transcription factor complex (1e-14)	Y	0.0086	10
protein_40_YDR091C	2	RLI1: Essential iron-sulfur protein required for ribosome biogenesis and translation initiation; facilitates binding of a multifactor complex (MFC) of translation initiation factors to the small ribosomal subunit; predicted ABC family ATPase	AE..[DAW][DHA]	43							cytosolic ribosome (sensu Eukaryota) (1e-07)		0.007	10
protein_40_YDR060W	2	MAK21: Constituent of 66S pre-ribosomal particles, required for large (60S) ribosomal subunit biogenesis; involved in nuclear export of pre-ribosomes; required for maintenance of dsRNA virus; homolog of human CAATT-binding protein	AR..[ARY]	43	[AG]R	Protease matriptase protease site					cytoplasm organization and biogenesis (1e-14)		0.0077	10
protein_40_YDL185W	2	TFP1: Vacuolar ATPase V1 domain subunit A containing the catalytic nucleotide binding sites; protein precursor undergoes self-catalyzed splicing to yield the extein Tfp1p and the intein Vde (PI-SceI), which is a site-specific endonuclease	E[LKH]..L[QKG]T	43	[IV]DLGT[ST].[SC]	HSP70_1 PATTERN							0.0047	7
protein_40_YDL015C	2	TSC13: Enoyl reductase that catalyzes the last step in each cycle of very long chain fatty acid elongation, localizes to the ER, highly enriched in a structure marking nuclear-vacuolar junctions, coimmunoprecipitates with elongases Fen1p and Sur4p	M[LMP].[LT]I	43									0.0047	7
protein_40_YBR200W	2	BEM1: Protein containing SH3-domains, involved in establishing cell polarity and morphogenesis; functions as a scaffold protein for complexes that include Cdc24p, Ste5p, Ste20p, and Rsr1p	DK.[QSA]L[DQV]	43			Y				cytokinesis, site selection (0.001)		0.0042	10
protein_40_YBR017C	2	KAP104: Transportin, cytosolic karyopherin beta 2 involved in delivery of heterogeneous nuclear ribonucleoproteins to the nucleoplasm, binds rg-nuclear localization signals on Nab2p and Hrp1p, plays a role in cell-cycle progression	SGG[LFT]F	43	[ED]GSG[DE]	Glycosaminoglycan attachment site					snRNP protein import into nucleus (1e-08)		0.0052	8
oshea_spindle_pole	2	oshea_spindle_pole	EI..[LHY][KGQ]	43							microtubule cytoskeleton (1e-22)		0.0093	10
matsuyama_Spindle_or_SPB	2	matsuyama_Spindle_or_SPB	D[MF]..[SFT]SG	43			Y				spindle (1e-05)		0.0062	7
matsuyama_Spindle_or_SPB	2	matsuyama_Spindle_or_SPB	ENG[SPD][PAM]	43	GP	Protease TTP cleavage site					spindle (1e-09)	Y	0.0076	10
matsuyama_Microtubule	2	matsuyama_Microtubule	KT..[KHM][DGK]L	43							microtubule cytoskeleton (1e-06)		0.0063	9
matsuyama_Golgi	2	matsuyama_Golgi	I[VIF].[ICA]I	43							Golgi apparatus (1e-41)	Y	0.0109	10
genetic_YLR200W	2	YKE2: Subunit of the heterohexameric Gim/prefoldin protein complex involved in the folding of alpha-tubulin, beta-tubulin, and actin	YF[NW]D[SYC]	43			Y						0.0046	8
genetic_YGL058W	2	RAD6: Ubiquitin-conjugating enzyme (E2), involved in postreplication repair (with Rad18p), sporulation, telomere silencing, and ubiquitin-mediated N-end rule protein degradation (with Ubr1p)	E..[KQF]K	43							DNA metabolism (1e-15)	Y	0.008	10
genetic_YGL058W	2	RAD6: Ubiquitin-conjugating enzyme (E2), involved in postreplication repair (with Rad18p), sporulation, telomere silencing, and ubiquitin-mediated N-end rule protein degradation (with Ubr1p)	N.N	43							DNA metabolism (1e-25)		0.0076	10
genetic_YEL003W	2	GIM4: Subunit of the heterohexameric cochaperone prefoldin complex which binds specifically to cytosolic chaperonin and transfers target proteins to it	E[LNQ]E	43	KEN	LIG_APCC_KENbox_2					establishment of organelle localization (1e-07)	Y	0.0076	10
genetic_YAL024C	2	LTE1: Putative GDP/GTP exchange factor required for mitotic exit at low temperatures; acts as a guanine nucleotide exchange factor (GEF) for Tem1p, which is a key regulator of mitotic exit; physically associates with Ras2p-GTP	S.[PQH]S	43	SGHSL	14-3-3-zeta binding motif in platelet adhesion receptor, glycoprotein (GP) Ib-IX					cell cycle (1e-20)		0.0076	10
protein_40_YBR160W	2	CDC28: Catalytic subunit of the main cell cycle cyclin-dependent kinase (CDK); alternately associates with G1 cyclins (CLNs) and G2/M cyclins (CLBs) which direct the CDK to specific substrates	V.[KNY]R	42.516				Pkinase	0.01	-0.2	cell cycle (1e-06)		0.0076	10
protein_40_YDL153C	2	SAS10: Component of the small (ribosomal) subunit (SSU) processosome required for pre-18S rRNa processing; essential nucleolar protein that, when overproduced, disrupts silencing	PR[TNG][TFH]	42	LVPRG	Protease Thrombin		Pkinase	1e-09	-1.7	protein kinase activity (1e-09)	Y	0.005	8
protein_40_YLR029C	2	RPL15A: Protein component of the large (60S) ribosomal subunit, nearly identical to Rpl15Bp and has similarity to rat L15 ribosomal protein; binds to 5.8 S rRNA	[VLD][AQ]..GLD	42	[AC]GL.FPV	HISTONE_H2A PATTERN		DEAD	1e-05	-1.4	RNA helicase activity (1e-04)		0.0048	9
protein_40_YDR060W	2	MAK21: Constituent of 66S pre-ribosomal particles, required for large (60S) ribosomal subunit biogenesis; involved in nuclear export of pre-ribosomes; required for maintenance of dsRNA virus; homolog of human CAATT-binding protein	G[RQY][TMK]A	42	G[KR][KR]	Amidation after cleavage after Gly (must be in secretory pathway)		DEAD	1e-05	-1.4	ATP-dependent RNA helicase activity (1e-06)		0.0068	10
yeast-376_GO-0019219	2	regulation of nucleobase, nucleoside, nucleotide and nucleic acid metabolism	S..[TQE]T	42	S..[ST]	Casein Kinase I consensus phosphorylation site (N-term Ser must first be phosphorylated)		Zn_clus	1e-10	-1.2	regulation of nucleobase, nucleoside, nucleotide and nucleic acid metabolism (1e-20)	Y	0.0086	10
protein_40_YPL043W	2	NOP4: Nucleolar protein, essential for processing and maturation of 27S pre-rRNA and large ribosomal subunit biogenesis; constituent of 66S pre-ribosomal particles; contains four RNA recognition motifs (RRMs)	[HA]R..R[TI]A	42	R.[RK]R	CLV_PCSK_FUR_1		DEAD	1e-05	-1.2	ATP-dependent RNA helicase activity (1e-06)	Y	0.005	8
protein_40_YHR052W	2	CIC1: Essential protein that interacts with proteasome components and has a potential role in proteasome substrate specificity; also copurifies with 66S pre-ribosomal particles	VAA[RA][GWH]	42				DEAD	1e-05	-1.2	ribosome assembly (1e-05)	Y	0.0046	10
protein_40_YPR016C	2	TIF6: Constituent of 66S pre-ribosomal particles, has similarity to human translation initiation factor 6 (eIF6); may be involved in the biogenesis and or stability of 60S ribosomal subunits	K.[KQE]R	42	[KR]R	CLV_PCSK_KEX2_1	Y	Brix	0.01	-1.1	cytoplasm organization and biogenesis (1e-22)	Y	0.0073	10
protein_40_YLL008W	2	DRS1: Nucleolar DEAD-box protein required for ribosome assembly and function, including synthesis of 60S ribosomal subunits; constituent of 66S pre-ribosomal particles	[ALI]R..DI[PW]	42	[AG]R	Protease matriptase protease site		DEAD	0.001	-1	rRNA processing (0.001)		0.005	8
protein_40_YMR229C	2	RRP5: Protein required for the synthesis of both 18S and 5.8S rRNA; C-terminal region is crucial for the formation of 18S rRNA and N-terminal region is required for the 5.8S rRNA; component of small ribosomal subunit (SSU) processosome	TG[SPL][GIA]K	42	[SAG]GGTG[SA]G	TUBULIN PATTERN		Helicase_C	1e-09	-0.9	helicase activity (1e-08)	Y	0.0058	10
yeast-251_GO-0005886	2	plasma membrane	WG	42	[DE]AT..[DE]PWG[PA]	PI(4,5)P2 binding motif in epsin		MFS_1	1e-07	-0.7	plasma membrane (1e-10)		0.0089	10
oshea_bud_neck	2	oshea_bud_neck	[NRH]I.Q[NPV]	42				PH	0.0001	-0.6	site of polarized growth (1e-22)	Y	0.0088	10
protein_40_YBR106W	2	PHO88: Probable membrane protein, involved in phosphate transport; pho88 pho86 double null mutant exhibits enhanced synthesis of repressible acid phosphatase at high inorganic phosphate concentrations	F..A[VTI]	42				MFS_1	1e-10	-0.4	transporter activity (1e-08)	Y	0.0077	10
yeast-1115_GO-0006996	2	organelle organization and biogenesis	VN[HDP]	42	Y[VI]N	SH2 ligand for Grb2 in IRS-1, EGFR, and Shc		PI3_PI4_kinase	0.001	-0.3	chromosome organization and biogenesis (1e-58)	Y	0.0088	10
yeast-312_GO-0006414	2	translational elongation	[TWN]V[KRW]A	42				Ribosomal_60s	0.01	-0.2	translational elongation (1e-15)		0.0055	9
protein_40_YGR086C	2	PIL1: Primary component of eisosomes, which are large immobile cell cortex structures associated with endocytosis; null mutants show activation of Pkc1p/Ypk1p stress resistance pathways; detected in phosphorylated state in mitochondria	[AHY][SFN]LSK	42				Cpn60_TCP1	0.01	-0.1			0.0044	9
yeast-413_GO-0005215	2	transporter activity	I..G[LAI]	42			Y	MFS_1	1e-09	0.1	transporter activity (1e-17)	Y	0.0089	10
yeast-1974_GO-0005634	2	nucleus	I..[KNE]N	42			Y	SMC_N	0.001	0.1	nuclear lumen (1e-45)		0.0088	10
yeast-295_GO-0016192	2	vesicle-mediated transport	Q..[LST]Q	42	[ST]Q	ATM kinase phosphorylation site		SNARE	1e-05	0.3	vesicle-mediated transport (1e-13)		0.0089	10
oshea_bud_neck	2	oshea_bud_neck	P.I[PNR]	42	PWI	Motif in SRM160 for binding DNA and RNA		RhoGAP	0.001	0.3	site of polarized growth (1e-47)	Y	0.008	10
yeast-410_GO-0007049	2	cell cycle	S.[KDT]R	42	RRK.S.KR	PKCgamma kinase phosphorylation site (peptide screen)		MutS_III	0.01	0.6	cell cycle (1e-18)		0.009	10
yeast-413_GO-0005215	2	transporter activity	A.[LFG]L	42	LMA[EQ]GLYN	ENGRAILED PATTERN		Mito_carr	1e-16	1	transporter activity (1e-20)	Y	0.0088	10
protein_40_YGR128C	2	UTP8: Nucleolar protein required for export of tRNAs from the nucleus; also copurifies with the small subunit (SSU) processome containing the U3 snoRNA that is involved in processing of pre-18S rRNA	GS.[GDI]G[FNL]	42	[ED]GSG[DE]	Glycosaminoglycan attachment site		WD40	0.01	1.1	small nucleolar ribonucleoprotein complex (1e-05)		0.0046	7
protein_40_YBR106W	2	PHO88: Probable membrane protein, involved in phosphate transport; pho88 pho86 double null mutant exhibits enhanced synthesis of repressible acid phosphatase at high inorganic phosphate concentrations	I[AYG]..[GIA]F	42	IY	cFGR and Csk kinase phosphorylation site (peptide screen)		MFS_1	1e-05	1.6	transporter activity (1e-06)	Y	0.0085	10
yeast-256_GO-0016462	2	pyrophosphatase activity	SA..[GLP][EN]	42				ABC_tran	1e-08	1.8	pyrophosphatase activity (1e-49)		0.0093	10
yeast-244_GO-0000279	2	M phase	E[FES]L[NSK]	42				MutS_III	0.0001	1.8	M phase (1e-09)	Y	0.0089	10
protein_40_YDL140C	2	RPO21: RNA polymerase II largest subunit B220, part of central core; phosphorylation of C-terminal heptapeptide repeat domain regulates association with transcription and splicing factors; similar to bacterial beta-prime	YR.P[ELK][LIT]	42	Y..P	SH2 ligand group 1B-Crk, SH2 binding motif for ITK, Nck and RasGAP to Doc-R (needs to be Tyr phosphorylated)		Pkinase	1e-05	1.8	protein serine/threonine kinase activity (1e-06)		0.0042	7
protein_40_YNR054C	2	ESF2: Essential nucleolar protein involved in pre-18S rRNA processing; component of the small subunit (SSU) processome; has sequence similarity to mABT1, a mouse transcription activator	[IPA]K.WD	42	PWDLW	LIG_Clathr_ClatBox_2		WD40	0.01	1.9	processing of 20S pre-rRNA (1e-08)		0.0049	8
yeast-205_GO-0005856	2	cytoskeleton	[LWD]A[GVH]SE	42	[ST]E	G protein-coupled receptor kinase 1 substrate motif		Kinesin	1e-08	2.1	cytoskeleton (1e-09)		0.0057	9
protein_40_YER125W	2	RSP5: Ubiquitin-protein ligase involved in ubiquitin-mediated protein degradation; functions in multivesicular body sorting, heat shock response and ubiquitylation of arrested RNAPII; contains a hect (homologous to E6-AP carboxyl terminus) domain	K[IA]AD[FLG]	42				Pkinase	0.001	2.1	protein kinase activity (0.01)		0.0045	9
protein_40_YPL031C	2	PHO85: Cyclin-dependent kinase, with ten cyclin partners; involved in regulating the cellular response to nutrient levels and environmental conditions and progression through the cell cycle	AK..[NR]D[SH]	42				Cyclin_N	0.0001	2.2	cyclin-dependent protein kinase regulator activity (0.01)		0.0053	9
protein_40_YHR082C	2	KSP1: Nonessential putative serine/threonine protein kinase of unknown cellular role; overproduction causes allele-specific suppression of the prp20-10 mutation	[LGF]K.[QED]N	42	[VILAFP]K.E	Motif recognized for modification by SUMO-1		Pkinase	0.0001	2.3	protein kinase activity (1e-04)		0.0077	10
yeast-267_GO-0044265	2	cellular macromolecule catabolism	G[NTY].[VS]IQ	42			Y	PUF	1e-07	2.5	mRNA catabolism (1e-07)		0.0053	9
yeast-256_GO-0016462	2	pyrophosphatase activity	I[PIV][VFL]I	42	RRRRSIIFI	PKA kinase substrate motif		DEAD	0.0001	2.6	pyrophosphatase activity (1e-56)	Y	0.0091	10
protein_40_YNL272C	2	SEC2: Guanyl-nucleotide exchange factor for the small G-protein Sec4p, located on cytoplasmic vesicles; essential for post-Golgi vesicle transport	I[TWN].[FIC]G	42				Pkinase	1e-10	2.7	protein kinase activity (1e-09)	Y	0.0061	10
protein_40_YOR181W	2	LAS17: Actin assembly factor, activates the Arp2/3 protein complex that nucleates branched actin filaments; localizes with the Arp2/3 complex to actin patches; homolog of the human Wiskott-Aldrich syndrome protein (WASP)	A[EPG]..D[EVD]L	42			Y	SH3_1	0.001	2.8		Y	0.0048	8
matsuyama_Cytosol	2	matsuyama_Cytosol	D..[SAC]L	42	DDDD..S	Casein kinase 1 phosphorylation motif	Y	Pkinase	1e-06	2.9	ATP binding (1e-09)	Y	0.0103	10
protein_40_YKR048C	2	NAP1: Protein that interacts with mitotic cyclin Clb2p; required for the regulation of microtubule dynamics during mitosis; controls bud morphogenesis; involved in the transport of H2A and H2B histones to the nucleus; phosphorylated by CK2	R[DMW].K[PQ]	42				Pkinase	1e-10	3	protein kinase activity (1e-10)		0.006	8
protein_40_YGL207W	2	SPT16: Subunit of the heterodimeric FACT complex (Spt16p-Pob3p), facilitates RNA Polymerase II transcription elongation through nucleosomes by destabilizing and then reassembling nucleosome structure	[ATD]D[FYD]G	42				Pkinase	1e-07	3	protein kinase activity (1e-06)	Y	0.0084	10
protein_40_YNL186W	2	UBP10: Ubiquitin-specific protease that deubiquitinates ubiquitin-protein moieties; may regulate silencing by acting on Sir4p; involved in posttranscriptionally regulating Gap1p and possibly other transporters; primarily located in the nucleus	[YLD]..PE	42				Pkinase	1e-29	3.1	protein kinase activity (1e-29)	Y	0.0075	10
protein_40_YGR103W	2	NOP7: Nucleolar protein involved in rRNA processing and 60S ribosomal subunit biogenesis; constituent of several different pre-ribosomal particles; required for exit from G<sub>0</sub> and the initiation of cell proliferation	P[NAV]..KS[SQE]	42	S[ST]	MDC1 BRCT domain binding motif		MMR_HSR1	0.001	3.1	ribosome biogenesis (0.001)		0.0045	7
protein_40_YNL272C	2	SEC2: Guanyl-nucleotide exchange factor for the small G-protein Sec4p, located on cytoplasmic vesicles; essential for post-Golgi vesicle transport	K[PSI][EDS]N	42				Pkinase	1e-24	3.4	protein kinase activity (1e-24)		0.0084	10
yeast-345_GO-0006396	2	RNA processing	I[VIM]..TP[GP]	42	[ST]P	LIG_WW_4		DEAD	1e-11	3.5	RNA helicase activity (1e-10)		0.0065	9
protein_40_YLR002C	2	NOC3: Protein that forms a nuclear complex with Noc2p that binds to 66S ribosomal precursors to mediate their intranuclear transport; also binds to chromatin to promote the association of DNA replication factors and replication initiation	DEA[DAI][RL]	42				DEAD	1e-05	3.5	RNA helicase activity (1e-04)		0.0043	7
yeast-685_GO-0016740	2	transferase activity	IK..[NAM][LI]	42				Pkinase	1e-27	3.7	transferase activity, transferring phosphorus-containing groups (1e-40)	Y	0.0093	10
yeast-238_GO-0017111	2	nucleoside-triphosphatase activity	DE.[DCT][RAS]	42	LPDEL	Motif in CBP for interaction with PPARg-LBD (secondary site)	Y	AAA	1e-13	3.7	ATPase activity (1e-59)	Y	0.0095	10
protein_40_YNL272C	2	SEC2: Guanyl-nucleotide exchange factor for the small G-protein Sec4p, located on cytoplasmic vesicles; essential for post-Golgi vesicle transport	[LIW]K.[EDQ]N	42	[VILAFP]K.E	Motif recognized for modification by SUMO-1		Pkinase	1e-29	3.9	protein kinase activity (1e-30)	Y	0.0084	10
protein_40_YMR229C	2	RRP5: Protein required for the synthesis of both 18S and 5.8S rRNA; C-terminal region is crucial for the formation of 18S rRNA and N-terminal region is required for the 5.8S rRNA; component of small ribosomal subunit (SSU) processosome	K[PAF].N[LIF]L	42				Pkinase	1e-16	4.2	protein kinase activity (1e-16)		0.0073	10
protein_40_YGL105W	2	ARC1: Protein that binds tRNA and methionyl- and glutamyl-tRNA synthetases (Mes1p and Gus1p), delivering tRNA to them, stimulating catalysis, and ensuring their localization to the cytoplasm; also binds quadruplex nucleic acids	D.W[SAR]	42	PWDLW	LIG_Clathr_ClatBox_2		Pkinase	1e-19	4.6	protein kinase activity (1e-19)	Y	0.0081	10
protein_40_YNL061W	2	NOP2: Probable RNA m(5)C methyltransferase, essential for processing and maturation of 27S pre-rRNA and large ribosomal subunit biogenesis; localized to the nucleolus; constituent of 66S pre-ribosomal particles	R.[GKA]R	42	[AG]R	Protease matriptase protease site		Helicase_C	1e-05	5.4	cytoplasm organization and biogenesis (1e-23)	Y	0.0077	10
yeast-685_GO-0016740	2	transferase activity	G..P[FWY]	42	[ILVM]LG..P	LIG_RRM_PRI_1		Pkinase	1e-44	7.2	transferase activity, transferring phosphorus-containing groups (1e-52)	Y	0.0087	10
yeast-939_GO-0051234	2	establishment of localization	LF[VGR][SGI]	42	LFG	Protease Papain substrate, a prototype cysteine proteinase					transporter activity (1e-21)		0.0087	10
yeast-792_GO-0006412	2	protein biosynthesis	D[DKS]N	42	Y.D.NHKPE	PMI_I_1 PATTERN							0.0089	10
yeast-628_GO-0043037	2	translation	[AEK]AA[KR]K	42							translation (1e-18)		0.009	10
yeast-324_GO-0030528	2	transcription regulator activity	RHN[LRW][SIL]	42							transcription regulator activity (1e-08)		0.0066	10
yeast-235_GO-0009653	2	morphogenesis	Q[SEN]..[VSQ]N	42							cellular morphogenesis (1e-56)		0.0089	10
yeast-235_GO-0000902	2	cellular morphogenesis	Q[SEN]..[VSQ]N	42							cellular morphogenesis (1e-56)		0.0089	10
yeast-205_GO-0005856	2	cytoskeleton	IR.E[KPR][IDK]	42	[DET]E[RK].PL[LI]	TRG_LysEnd_APsAcLL_3					cytoskeletal part (1e-08)		0.0053	9
yeast-1721_GO-0016043	2	cell organization and biogenesis	LD.[SLI][IAQ]	42	DALDL	14-3-3 binding motif in ExoS					cellular localization (1e-19)	Y	0.0086	10
protein_40_YPL204W	2	HRR25: Protein kinase involved in regulating diverse events including vesicular trafficking, DNA repair, and chromosome segregation; binds the CTD of RNA pol II; homolog of mammalian casein kinase 1delta (CK1delta)	[LR]G[ETH]LE	42									0.0044	8
protein_40_YPL141C	2	FRK1: Putative protein kinase; similar to Kin4p; green fluorescent protein (GFP)-fusion protein localizes to the cytoplasm; YPL141C is not an essential gene	D[EDF]..[EFL]E	42									0.0082	10
protein_40_YPL129W	2	TAF14: Subunit of TFIID, TFIIF, INO80, SWI/SNF, and NuA3 complexes, involved in RNA polymerase II transcription initiation and in chromatin modification; contains a YEATS domain	N[IA].[NSD]NI	42							general RNA polymerase II transcription factor activity (1e-07)		0.0042	8
protein_40_YPL043W	2	NOP4: Nucleolar protein, essential for processing and maturation of 27S pre-rRNA and large ribosomal subunit biogenesis; constituent of 66S pre-ribosomal particles; contains four RNA recognition motifs (RRMs)	[LRY][RVQ]..KEL	42			Y				ribosome assembly (1e-04)	Y	0.0044	7
protein_40_YOR326W	2	MYO2: One of two type V myosin motors (along with MYO4) involved in actin-based transport of cargos; required for the polarized delivery of secretory vesicles, the vacuole, late Golgi elements, peroxisomes, and the mitotic spindle	[REK]LS[SAG]V	42							Rho protein signal transduction (0.01)	Y	0.0047	8
protein_40_YOR133W	2	EFT1: Elongation factor 2 (EF-2), also encoded by EFT2; catalyzes ribosomal translocation during protein synthesis; contains diphthamide, the unique posttranslationally modified histidine residue specifically ADP-ribosylated by diphtheria toxin	SE.[IFS]E[KAV]	42	[ST]E	G protein-coupled receptor kinase 1 substrate motif						Y	0.0047	10
protein_40_YNL308C	2	KRI1: Essential nucleolar protein required for 40S ribosome biogenesis; physically and functionally interacts with Krr1p	[FAT]G.A[RHC]	42	FGRA	DNA binding motif in ssDNA binding proteins					rRNA processing (1e-06)		0.0054	10
protein_40_YNL209W	2	SSB2: Cytoplasmic ATPase that is a ribosome-associated molecular chaperone, functions with J-protein partner Zuo1p; may be involved in the folding of newly-synthesized polypeptide chains; member of the HSP70 family; homolog of SSB1	NK.[TLA]D[ADL]	42									0.0044	8
protein_40_YMR236W	2	TAF9: Subunit (17 kDa) of TFIID and SAGA complexes, involved in RNA polymerase II transcription initiation and in chromatin modification, similar to histone H3	[NYM][SC]TQ	42	S[QT]Q	ATM phosphorylation of this motif on Chk2					nucleoplasm part (1e-04)		0.0047	9
protein_40_YMR236W	2	TAF9: Subunit (17 kDa) of TFIID and SAGA complexes, involved in RNA polymerase II transcription initiation and in chromatin modification, similar to histone H3	[RAY]D[GCH]T	42	Q[DEK]..[LIVMGTA][GA]DGT	TCP1_3 PATTERN					nucleoplasm part (1e-07)		0.0051	8
protein_40_YMR116C	2	ASC1: G-protein beta subunit and guanine nucleotide dissociation inhibitor for Gpa2p; ortholog of RACK1 that inhibits translation; core component of the small (40S) ribosomal subunit; represses Gcn4p in the absence of amino acid starvation	[EPF]E.[VPI]E	42									0.0082	10
protein_40_YLR293C	2	GSP1: GTP binding protein (mammalian Ranp homolog) involved in the maintenance of nuclear organization, RNA processing and transport; regulated by Prp20p, Rna1p, Yrb1p, Yrb2p, Yrp4p, Yrb30p, Cse1p and Kap95p; yeast Gsp2p homolog	IIT[SQK][LAI]	42							nuclear transport (0.01)		0.0047	8
protein_40_YLR186W	2	EMG1: Protein required for the maturation of the 18S rRNA and for 40S ribosome production; associated with spindle/microtubules; nuclear localization depends on physical interaction with Nop14p; may bind snoRNAs	[RWE]H..[FIE]L	42							snoRNA binding (1e-12)	Y	0.0062	9
protein_40_YLR180W	2	SAM1: S-adenosylmethionine synthetase, catalyzes transfer of the adenosyl group of ATP to the sulfur atom of methionine; one of two differentially regulated isozymes (Sam1p and Sam2p)	[TGA]G..[IDT]V	42							carboxylic acid metabolism (0.001)	Y	0.0083	10
protein_40_YLR180W	2	SAM1: S-adenosylmethionine synthetase, catalyzes transfer of the adenosyl group of ATP to the sulfur atom of methionine; one of two differentially regulated isozymes (Sam1p and Sam2p)	S[ECN].LE[AE]	42									0.0047	7
protein_40_YLR166C	2	SEC10: Essential 100kDa subunit of the exocyst complex (Sec3p, Sec5p, Sec6p, Sec8p, Sec10p, Sec15p, Exo70p, and Exo84p), which has the essential function of mediating polarized targeting of secretory vesicles to active sites of exocytosis	K[VH][LI]SA	42									0.0049	10
protein_40_YLR029C	2	RPL15A: Protein component of the large (60S) ribosomal subunit, nearly identical to Rpl15Bp and has similarity to rat L15 ribosomal protein; binds to 5.8 S rRNA	K..[RAK]A	42	K[KR].[KR]	Nuclear localization motif					cytosolic ribosome (sensu Eukaryota) (1e-30)	Y	0.0074	10
protein_40_YLL011W	2	SOF1: Essential protein required for biogenesis of 40S (small) ribosomal subunit; has similarity to the beta subunit of trimeric G-proteins and the splicing factor Prp4p	A[EN][KRP]AL	42	DALDL	14-3-3 binding motif in ExoS	Y				35S primary transcript processing (1e-05)		0.0052	8
protein_40_YKR026C	2	GCN3: Alpha subunit of the translation initiation factor eIF2B, the guanine-nucleotide exchange factor for eIF2; activity subsequently regulated by phosphorylated eIF2; first identified as a positive regulator of GCN4 expression	A[KN].AA[SRM]	42			Y						0.0049	10
protein_40_YKR001C	2	VPS1: Dynamin-like GTPase required for vacuolar sorting; also involved in actin cytoskeleton organization, late Golgi-retention of some proteins, regulating peroxisome biogenesis	PA..[AKW][PTY]	42							establishment and/or maintenance of chromatin architecture (0.01)		0.0057	9
protein_40_YKL180W	2	RPL17A: Protein component of the large (60S) ribosomal subunit, nearly identical to Rpl17Bp and has similarity to E. coli L22 and rat L17 ribosomal proteins; copurifies with the Dam1 complex (aka DASH complex)	[RGW]A[AYI]R	42	[AG]R	Protease matriptase protease site					cytosolic ribosome (sensu Eukaryota) (1e-11)		0.0073	10
protein_40_YKL173W	2	SNU114: GTPase component of U5 snRNP involved in mRNA splicing via spliceosome; binds directly to U5 snRNA; proposed to be involved in conformational changes of the spliceosome; similarity to ribosomal translocation factor EF-2	[TAV]G..[DRF]LK	42							mRNA metabolism (1e-06)		0.0049	9
protein_40_YKL104C	2	GFA1: Glutamine-fructose-6-phosphate amidotransferase, catalyzes the formation of glucosamine-6-P and glutamate from fructose-6-P and glutamine in the first step of chitin biosynthesis	[TYW]Q.[VHY]V	42	[ST]Q	ATM kinase phosphorylation site							0.0047	7
protein_40_YJR123W	2	RPS5: Protein component of the small (40S) ribosomal subunit, the least basic of the non-acidic ribosomal proteins; phosphorylated in vivo; essential for viability; has similarity to E. coli S7 and rat S5 ribosomal proteins	A[AKG]..[KAR]A	42							cytosolic ribosome (sensu Eukaryota) (1e-25)	Y	0.008	10
protein_40_YJL203W	2	PRP21: Subunit of the SF3a splicing factor complex, required for spliceosome assembly	LRE[ENK][IG]	42									0.0042	7
protein_40_YJL074C	2	SMC3: Subunit of the multiprotein cohesin complex required for sister chromatid cohesion in mitotic cells; also required, with Rec8p, for cohesion and recombination during meiosis; phylogenetically conserved SMC chromosomal ATPase family member	[KMP]T..V[KNR]	42								Y	0.0066	10
protein_40_YIL133C	2	RPL16A: N-terminally acetylated protein component of the large (60S) ribosomal subunit, binds to 5.8 S rRNA; has similarity to Rpl16Bp, E. coli L13 and rat L13a ribosomal proteins; transcriptionally regulated by Rap1p	IA.S[RT][RYK]	42	S[ST]	MDC1 BRCT domain binding motif					ribosome (0.001)		0.0044	8
protein_40_YIL075C	2	RPN2: Subunit of the 26S proteasome, substrate of the N-acetyltransferase Nat1p	L[ADI].[GML]GE	42	EGGELGY	PHOSPHOKETOLASE_1 PATTERN					proteasome regulatory particle (sensu Eukaryota) (0.01)		0.0048	8
protein_40_YHR152W	2	SPO12: Nucleolar protein of unknown function, positive regulator of mitotic exit; involved in regulating release of Cdc14p from the nucleolus in early anaphase, may play similar role in meiosis	[QV]Y..[SE]V	42									0.0047	9
protein_40_YHR140W	2	YHR140W: Putative integral membrane protein of unknown function	V[LVD]..LV[LAH]	42									0.0046	9
protein_40_YHR135C	2	YCK1: Palmitoylated, plasma membrane-bound casein kinase I isoform; shares redundant functions with Yck2p in morphogenesis, proper septin assembly, endocytic trafficking; provides an essential function overlapping with that of Yck2p	PT	42	LPTSY	SMAD interacting motif- FM1 in motif for binding in XFoxH1							0.0075	10
protein_40_YHR010W	2	RPL27A: Protein component of the large (60S) ribosomal subunit, nearly identical to Rpl27Bp and has similarity to rat L27 ribosomal protein	KK.[KAL][KAS]	42	K[KR].[KR]	Nuclear localization motif					cytoplasm organization and biogenesis (1e-11)	Y	0.0076	10
protein_40_YGR218W	2	CRM1: Major karyopherin, involved in export of proteins, RNAs, and ribosomal subunits from the nucleus	[KER]K.[EKF]E	42	KTKEGC	Repeating motif in alpha-synuclein that binds apolipoproteins						Y	0.0078	10
protein_40_YGR086C	2	PIL1: Primary component of eisosomes, which are large immobile cell cortex structures associated with endocytosis; null mutants show activation of Pkc1p/Ypk1p stress resistance pathways; detected in phosphorylated state in mitochondria	KQ[KVE][LSN]E	42	[ST]E	G protein-coupled receptor kinase 1 substrate motif					SWR1 complex (0.001)		0.0045	9
protein_40_YFR031C-A	2	RPL2A: Protein component of the large (60S) ribosomal subunit, identical to Rpl2Bp and has similarity to E. coli L2 and rat L8 ribosomal proteins	[IAQ]D..R[NLA]S	42	R.S	PKA kinase substrate motif							0.0044	8
protein_40_YFL002C	2	SPB4: Putative ATP-dependent RNA helicase, nucleolar protein required for synthesis of 60S ribosomal subunits at a late step in the pathway; sediments with 66S pre-ribosomes in sucrose gradients	R[KAV].A[KLV]E	42							nucleolus (1e-04)		0.0046	7
protein_40_YER082C	2	UTP7: Nucleolar protein, component of the small subunit (SSU) processome containing the U3 snoRNA that is involved in processing of pre-18S rRNA	[SAI]S..LA[INE]	42							processing of 20S pre-rRNA (1e-07)		0.0046	8
protein_40_YER082C	2	UTP7: Nucleolar protein, component of the small subunit (SSU) processome containing the U3 snoRNA that is involved in processing of pre-18S rRNA	VG.[SK]T[RI]	42									0.005	7
protein_40_YEL037C	2	RAD23: Protein with ubiquitin-like N terminus, recognizes and binds damaged DNA (with Rad4p) during nucleotide excision repair; regulates Rad4p levels, subunit of Nuclear Excision Repair Factor 2 (NEF2); homolog of human HR23A and HR23B proteins	T[IPS].NV[KC]	42									0.0051	10
protein_40_YDR471W	2	RPL27B: Protein component of the large (60S) ribosomal subunit, nearly identical to Rpl27Ap and has similarity to rat L27 ribosomal protein	[KLG]G.KV[TK]	42							cytosolic ribosome (sensu Eukaryota) (1e-07)		0.0044	8
protein_40_YDR450W	2	RPS18A: Protein component of the small (40S) ribosomal subunit; nearly identical to Rps18Bp and has similarity to E. coli S13 and rat S18 ribosomal proteins	E[SIG]..EE[GHK]	42							preribosome (0.001)		0.0051	9
protein_40_YDR356W	2	SPC110: Inner plaque spindle pole body (SPB) component, ortholog of human kendrin; involved in connecting nuclear microtubules to SPB; interacts with Tub4p-complex and calmodulin; phosphorylated by Mps1p in cell cycle-dependent manner	S[VHR]..DS[VLD]	42			Y				nuclear chromosome part (0.001)	Y	0.0043	8
protein_40_YDR224C	2	HTB1: One of two nearly identical (see HTB2) histone H2B subtypes required for chromatin assembly and chromosome function; Rad6p-Bre1p-Lge1p mediated ubiquitination regulates transcriptional activation, meiotic DSB formation and H3 methylation	N[EFH]T[PC]	42									0.0046	8
protein_40_YDR172W	2	SUP35: Translation termination factor eRF3; altered protein conformation creates the [PSI(+)] prion, a dominant cytoplasmically inherited protein aggregate that alters translational fidelity and creates a nonsense suppressor phenotype	A[SWY][LV]EK	42									0.0047	8
protein_40_YDL185W	2	TFP1: Vacuolar ATPase V1 domain subunit A containing the catalytic nucleotide binding sites; protein precursor undergoes self-catalyzed splicing to yield the extein Tfp1p and the intein Vde (PI-SceI), which is a site-specific endonuclease	[ID]N..PS[LP]	42	SPSP	Motif for hydroxylation of Proline residues, which can further be modified with arabinogalactan							0.0051	9
protein_40_YDL148C	2	NOP14: Nucleolar protein, forms a complex with Noc4p that mediates maturation and nuclear export of 40S ribosomal subunits; also present in the small subunit processome complex, which is required for processing of pre-18S rRNA	N[RVS]D[TQR]L	42	DLL	Binding motif for clathrin heavy chain ear					processing of 20S pre-rRNA (0.001)		0.0048	7
protein_40_YDL140C	2	RPO21: RNA polymerase II largest subunit B220, part of central core; phosphorylation of C-terminal heptapeptide repeat domain regulates association with transcription and splicing factors; similar to bacterial beta-prime	[ST]N..NL[IWP]	42			Y				RNA polymerase II transcription elongation factor activity (0.01)		0.0046	9
protein_40_YDL083C	2	RPS16B: Protein component of the small (40S) ribosomal subunit; identical to Rps16Ap and has similarity to E. coli S9 and rat S16 ribosomal proteins	[KNL][GY].KVT	42							cytosolic ribosome (sensu Eukaryota) (1e-07)	Y	0.0047	10
protein_40_YDL055C	2	PSA1: GDP-mannose pyrophosphorylase (mannose-1-phosphate guanyltransferase), synthesizes GDP-mannose from GTP and mannose-1-phosphate in cell wall biosynthesis; required for normal cell wall structure	DG.[TSA][SCR]A	42								Y	0.0052	10
protein_40_YDL055C	2	PSA1: GDP-mannose pyrophosphorylase (mannose-1-phosphate guanyltransferase), synthesizes GDP-mannose from GTP and mannose-1-phosphate in cell wall biosynthesis; required for normal cell wall structure	VA[YFC][GVA]	42	DVAD	Protease Caspase 2 -stringent						Y	0.0073	10
protein_40_YBR159W	2	IFA38: Microsomal beta-keto-reductase; contains oleate response element (ORE) sequence in the promoter region; mutants exhibit reduced VLCFA synthesis, accumulate high levels of dihydrosphingosine, phytosphingosine and medium-chain ceramides	I.F[VMG]	42	[RK].[VI].F	PP1 protein phosphatase substrate recognition motif					endoplasmic reticulum (1e-07)		0.0076	10
protein_40_YBR159W	2	IFA38: Microsomal beta-keto-reductase; contains oleate response element (ORE) sequence in the promoter region; mutants exhibit reduced VLCFA synthesis, accumulate high levels of dihydrosphingosine, phytosphingosine and medium-chain ceramides	LV.G[FMR][QSP]	42									0.0044	8
protein_40_YBL026W	2	LSM2: Lsm (Like Sm) protein; part of heteroheptameric complexes (Lsm2p-7p and either Lsm1p or 8p): cytoplasmic Lsm1p complex involved in mRNA decay; nuclear Lsm8p complex part of U6 snRNP and possibly involved in processing tRNA, snoRNA, and rRNA	N[PRW].[GC]W	42			Y						0.0049	8
protein_40_YAL032C	2	PRP45: Protein required for pre-mRNA splicing; associates with the spliceosome and interacts with splicing factors Prp22p and Prp46p; orthologous to human transcriptional coactivator SKIP and can activate transcription of a reporter gene	IQ..[NC][TEA]	42								Y	0.0054	10
protein_40_YAL032C	2	PRP45: Protein required for pre-mRNA splicing; associates with the spliceosome and interacts with splicing factors Prp22p and Prp46p; orthologous to human transcriptional coactivator SKIP and can activate transcription of a reporter gene	K[RLQ]K	42	KRKQISVR	Phosphorylase kinase substrate motif					nuclear mRNA splicing, via spliceosome (1e-17)	Y	0.0079	10
protein_40_YAL032C	2	PRP45: Protein required for pre-mRNA splicing; associates with the spliceosome and interacts with splicing factors Prp22p and Prp46p; orthologous to human transcriptional coactivator SKIP and can activate transcription of a reporter gene	KA..[QIM][FHN]	42								Y	0.0068	10
matsuyama_nuclear_envelope_or_dots	2	matsuyama_nuclear_envelope_or_dots	PP[SAF][SHR]	42			Y				nuclear envelope (1e-09)	Y	0.0107	10
genetic_YNL153C	2	GIM3: Subunit of the heterohexameric cochaperone prefoldin complex which binds specifically to cytosolic chaperonin and transfers target proteins to it	D.I[GNL]	42			Y				cell cycle (1e-11)		0.0075	10
genetic_YLR200W	2	YKE2: Subunit of the heterohexameric Gim/prefoldin protein complex involved in the folding of alpha-tubulin, beta-tubulin, and actin	[LMV]G..[LK]DG	42	Q[MLVI]DG..[DE]	CLV_TASPASE1	Y						0.005	8
genetic_YLR200W	2	YKE2: Subunit of the heterohexameric Gim/prefoldin protein complex involved in the folding of alpha-tubulin, beta-tubulin, and actin	R.L[KSE]	42	R.L	Cyclin A motif that binds cdk2 complexes					cell cycle (1e-09)		0.0075	10
genetic_YLR200W	2	YKE2: Subunit of the heterohexameric Gim/prefoldin protein complex involved in the folding of alpha-tubulin, beta-tubulin, and actin	S[TDQ]N	42	S[ST]	MDC1 BRCT domain binding motif					mitotic cell cycle (1e-06)		0.0074	10
genetic_YLR039C	2	RIC1: Protein involved in retrograde transport to the cis-Golgi network; forms heterodimer with Rgp1p that acts as a GTP exchange factor for Ypt6p; involved in transcription of rRNA and ribosomal protein genes	E..D[ERT]	42							chromosome organization and biogenesis (1e-11)		0.0079	10
genetic_YGL058W	2	RAD6: Ubiquitin-conjugating enzyme (E2), involved in postreplication repair (with Rad18p), sporulation, telomere silencing, and ubiquitin-mediated N-end rule protein degradation (with Ubr1p)	[SPW]K[DVK]D	42							DNA metabolism (0.001)	Y	0.0076	10
protein_40_YPR103W	2	PRE2: Beta 5 subunit of the 20S proteasome, responsible for the chymotryptic activity of the proteasome	E[YQL].LE[ASD]	41			Y	Proteasome	1e-11	-3.1	proteasome core complex (sensu Eukaryota) (1e-11)	Y	0.0044	8
protein_40_YGR103W	2	NOP7: Nucleolar protein involved in rRNA processing and 60S ribosomal subunit biogenesis; constituent of several different pre-ribosomal particles; required for exit from G<sub>0</sub> and the initiation of cell proliferation	KR..[VEK][EKN]	41	KR	CLV_PCSK_PC1ET2_1		Brix	0.01	-2.3	cytoplasm organization and biogenesis (1e-24)		0.0079	10
yeast-376_GO-0019219	2	regulation of nucleobase, nucleoside, nucleotide and nucleic acid metabolism	H[TS].E[KRN]P	41				zf-C2H2	1e-20	-1.2	regulation of nucleobase, nucleoside, nucleotide and nucleic acid metabolism (1e-14)		0.0085	10
yeast-345_GO-0006396	2	RNA processing	TG.[GMV]K[TV]	41	TGY	ERK6/SAPK3 activation sites for HOG/p38 activation	Y	Helicase_C	1e-21	-1.2	RNA helicase activity (1e-25)		0.0093	10
oshea_bud_neck	2	oshea_bud_neck	S..[PTF]Q	41	[ST]Q	ATM kinase phosphorylation site		RhoGAP	1e-05	-1.2	site of polarized growth (1e-39)		0.0081	10
yeast-504_GO-0006350	2	transcription	LP[PKT]	41	LPKY	WW motif (non-conventional ) in spt23 for binding to WW domain of RSP5p, also for NEDD4 WW domain	Y	Zn_clus	1e-06	-1.1	transcription (1e-25)		0.0086	10
yeast-200_GO-0006519	2	amino acid and derivative metabolism	[LIC][VGA].SG	41	KSGST	eIF4 motif phosphorylation motif	Y	GATase	0.01	-1.1	amino acid metabolism (1e-60)		0.009	10
protein_40_YOR272W	2	YTM1: Constituent of 66S pre-ribosomal particles, required for maturation of the large ribosomal subunit	K[ESR]K[KVD]	41	KR	CLV_PCSK_PC1ET2_1	Y	DEAD	0.01	-1.1	nucleolus (1e-22)		0.0075	10
protein_40_YMR290C	2	HAS1: ATP-dependent RNA helicase; localizes to both the nuclear periphery and nucleolus; highly enriched in nuclear pore complex fractions; constituent of 66S pre-ribosomal particles	[HAR]R..R[TAD]A	41	R.[RK]R	CLV_PCSK_FUR_1		DEAD	1e-05	-1.1	ribosomal large subunit assembly and maintenance (1e-05)		0.0044	8
yeast-504_GO-0006350	2	transcription	TT[AND]	41	[DGH][IVSAC]T[ST]NP[STA][LIVMF][LIVMF]	TRANSALDOLASE_1 PATTERN		Zn_clus	1e-05	-1	transcription (1e-20)	Y	0.0085	10
protein_40_YPL043W	2	NOP4: Nucleolar protein, essential for processing and maturation of 27S pre-rRNA and large ribosomal subunit biogenesis; constituent of 66S pre-ribosomal particles; contains four RNA recognition motifs (RRMs)	[AIL]R..D[IA]P	41	[AG]R	Protease matriptase protease site		DEAD	0.001	-1	rRNA processing (0.001)		0.0049	8
protein_40_YKL009W	2	MRT4: Protein involved in mRNA turnover and ribosome assembly, localizes to the nucleolus	[RML][GS].DIP	41	S.D	CAMKII phosphorylation site		DEAD	0.001	-0.9	ribosome biogenesis (1e-05)		0.0049	7
yeast-312_GO-0006414	2	translational elongation	GK[STN][TP]	41	K[ST]P.K	GSK-3, ERK1, ERK2, CDK5 substrate motif	Y	GTP_EFTU_D2	1e-05	-0.8	translational elongation (1e-21)		0.0058	9
yeast-235_GO-0009653	2	morphogenesis	AP..[VPN][SFT]	41	P..P	SH3 general ligand,		SH3_1	0.01	-0.8	cellular morphogenesis (1e-47)		0.0087	10
yeast-235_GO-0000902	2	cellular morphogenesis	AP..[VPN][SFT]	41	P..P	SH3 general ligand,		SH3_1	0.01	-0.8	cellular morphogenesis (1e-47)		0.0087	10
yeast-1074_GO-0044428	2	nuclear part	D..[TDR]K	41				Helicase_C	0.001	-0.8	nuclear lumen (1e-09)	Y	0.0087	10
yeast-388_GO-0007275	2	development	[ASN][QTK]..KS	41				RasGEF_N	0.01	-0.6	multicellular organismal development (1e-93)		0.0085	10
protein_40_YOL133W	2	HRT1: RING finger containing subunit of Skp1-Cullin-F-box ubiquitin protein ligases (SCF); required for Gic2p, Far1p, Sic1p and Cln2p degradation; may tether Cdc34p (a ubiquitin conjugating enzyme or E2) and Cdc53p (a cullin) subunits of SCF	AI[DEC]	41				F-box	1e-05	-0.6	protein catabolism (1e-04)	Y	0.0075	10
protein_40_YMR047C	2	NUP116: Subunit of the nuclear pore complex (NPC) that is localized to both sides of the pore; contains a repetitive GLFG motif that interacts with mRNA export factor Mex67p and with karyopherin Kap95p; homologous to Nup100p	D..[GLD]D	41	D..G	motif that binds phosphate in GDP and GTP binding proteins		IBN_N	1e-05	-0.6	nuclear transport (1e-24)	Y	0.0074	10
protein_40_YER110C	2	KAP123: Karyopherin beta, mediates nuclear import of ribosomal proteins prior to assembly into ribosomes and import of histones H3 and H4; localizes to the nuclear pore, nucleus, and cytoplasm; exhibits genetic interactions with RAI1	SE.[SVQ]E[NDT]	41	[ST]E	G protein-coupled receptor kinase 1 substrate motif		Sec7	0.01	-0.5	mRNA-binding (hnRNP) protein import into nucleus (0.01)		0.0044	7
yeast-1062_GO-0016020	2	membrane	S..L[TIF]	41			Y	MFS_1	0.001	-0.3	endomembrane system (1e-67)		0.0084	10
matsuyama_Cytosol	2	matsuyama_Cytosol	E.[LAK]T	41				Pkinase	0.001	-0.3	ATP binding (1e-07)	Y	0.0099	10
protein_40_YLR276C	2	DBP9: ATP-dependent RNA helicase of the DEAD-box family involved in biogenesis of the 60S ribosomal subunit	[ETG]EE[EDG]	41	EED	Ankyrin B C-terminal motif that binds internal Ankyrin repeats	Y	Brix	0.001	0	nucleolus (1e-18)		0.0079	10
protein_40_YPR144C	2	NOC4: Nucleolar protein, forms a complex with Nop14p that mediates maturation and nuclear export of 40S ribosomal subunits	K..K[LRK]	41	KR	CLV_PCSK_PC1ET2_1		WD40	1e-05	0.1	nucleolus (1e-37)	Y	0.0074	10
protein_40_YOL069W	2	NUF2: Component of the evolutionarily conserved kinetochore-associated Ndc80 complex (Ndc80p-Nuf2p-Spc24p-Spc25p); involved in chromosome segregation, spindle checkpoint activity and kinetochore clustering	S[ERL].NS[SLK]	41	S[ST]	MDC1 BRCT domain binding motif		SMC_N	0.01	0.1			0.0051	9
yeast-213_GO-0009719	2	response to endogenous stimulus	L[SER]T[QHI]	41	LRT	LKB1 Kinase substrate motif	Y	SMC_N	0.0001	0.3	response to endogenous stimulus (1e-63)		0.0084	10
protein_40_YJL081C	2	ARP4: Nuclear actin-related protein involved in chromatin remodeling, component of chromatin-remodeling enzyme complexes	[LMN]A..[AE]AR	41	[AG]R	Protease matriptase protease site		Histone	0.0001	0.4	establishment and/or maintenance of chromatin architecture (1e-05)		0.0048	9
yeast-244_GO-0000279	2	M phase	L..N[KNS]	41			Y	MutS_III	0.001	0.5	M phase (1e-20)	Y	0.0087	10
protein_40_YBR159W	2	IFA38: Microsomal beta-keto-reductase; contains oleate response element (ORE) sequence in the promoter region; mutants exhibit reduced VLCFA synthesis, accumulate high levels of dihydrosphingosine, phytosphingosine and medium-chain ceramides	I..[VFL]I	41				MFS_1	1e-05	0.6	transporter activity (1e-09)		0.0075	10
matsuyama_Nucleus	2	matsuyama_Nucleus	F[LFA]F	41	A[EA]EEY[FV]F[LFMIV]F	FGFR kinase substrate motif		MFS_1	1e-06	0.6	endoplasmic reticulum (1e-37)		0.0102	10
matsuyama_Spindle_or_SPB	2	matsuyama_Spindle_or_SPB	L.[RQS]S	41			Y	Pkinase	0.01	0.8	spindle (1e-19)	Y	0.0101	10
yeast-238_GO-0017111	2	nucleoside-triphosphatase activity	[ATR]L..E[LIS]	41				AAA	1e-08	0.9	nucleoside-triphosphatase activity (1e-73)	Y	0.0087	10
protein_40_YLR340W	2	RPP0: Conserved ribosomal protein P0 similar to rat P0, human P0, and E. coli L10e; shown to be phosphorylated on serine 302	E[EVQ].K[EGI]E	41				Ribosomal_60s	1e-07	0.9	translational elongation (1e-04)		0.006	10
genetic_YLR262C	2	YPT6: GTPase, Ras-like GTP binding protein involved in the secretory pathway, required for fusion of endosome-derived vesicles with the late Golgi, maturation of the vacuolar carboxypeptidase Y; has similarity to the human GTPase, Rab6	GN[DSE]	41	[LIVMA]G[EQ]HG[DN][ST]	L_LDH PATTERN		Myb_DNA-binding	0.01	0.9	chromatin modification (1e-10)		0.0072	10
protein_40_YGR103W	2	NOP7: Nucleolar protein involved in rRNA processing and 60S ribosomal subunit biogenesis; constituent of several different pre-ribosomal particles; required for exit from G<sub>0</sub> and the initiation of cell proliferation	[DGN]L..L[LRG]P	41	L..LL	Motif for interaction with nuclear receptors, docking motif for p300 on p53 to promote acetylation		Brix	0.01	1.1	cytoplasm organization and biogenesis (0.001)	Y	0.0045	8
protein_40_YGR275W	2	RTT102: Component of both the SWI/SNF and RSC chromatin remodeling complexes, suggested role in chromosome maintenance; possible weak regulator of Ty1 transposition	VL..[LPN]A[AD]	41				Histone	0.01	1.2			0.0047	7
protein_40_YCL059C	2	KRR1: Essential nucleolar protein required for the synthesis of 18S rRNA and for the assembly of 40S ribosomal subunit	I[KHC].W[DCT]	41				WD40	1e-07	1.3	snoRNA binding (1e-11)		0.0046	8
protein_40_YBR010W	2	HHT1: One of two identical histone H3 proteins (see also HHT2); core histone required for chromatin assembly, involved in heterochromatin-mediated telomeric and HM silencing; regulated by acetylation, methylation, and mitotic phosphorylation	RL.[RTD]R[GAL]	41	[KR]R	CLV_PCSK_KEX2_1	Y	Histone	0.0001	1.4	nuclear nucleosome (0.001)	Y	0.0044	8
yeast-610_GO-0031090	2	organelle membrane	G[LVA].[FAI]G	41				Mito_carr	1e-09	1.5	envelope (1e-29)		0.0084	10
protein_40_YER110C	2	KAP123: Karyopherin beta, mediates nuclear import of ribosomal proteins prior to assembly into ribosomes and import of histones H3 and H4; localizes to the nuclear pore, nucleus, and cytoplasm; exhibits genetic interactions with RAI1	SS.I[ARK][ANG]	41	S[ST]	MDC1 BRCT domain binding motif		Sec7	0.01	1.6			0.0043	10
protein_40_YLL008W	2	DRS1: Nucleolar DEAD-box protein required for ribosome assembly and function, including synthesis of 60S ribosomal subunits; constituent of 66S pre-ribosomal particles	[LAP]LK[AHK]L	41	LLKIL	AP-2 binding motif in CXCR2 receptor		Pkinase	0.01	2.1	rRNA processing (0.001)		0.0057	10
protein_40_YGR128C	2	UTP8: Nucleolar protein required for export of tRNAs from the nucleus; also copurifies with the small subunit (SSU) processome containing the U3 snoRNA that is involved in processing of pre-18S rRNA	[DET]K.[VTD]K	41				WD40	1e-05	2.1	small nucleolar ribonucleoprotein complex (1e-22)		0.008	10
yeast-1939_GO-0003824	2	catalytic activity	[DEQ]T[AID]GQ	41				Ras	1e-36	2.7	GTPase activity (1e-27)		0.0086	10
protein_40_YAR019C	2	CDC15: Protein kinase of the Mitotic Exit Network that is localized to the spindle pole bodies at late anaphase; promotes mitotic exit by directly switching on the kinase activity of Dbf2p	FG[SLF][ACW]	41				Pkinase	1e-16	3	protein kinase activity (1e-15)		0.0058	8
protein_40_YPL211W	2	NIP7: Nucleolar protein required for 60S ribosome subunit biogenesis, constituent of 66S pre-ribosomal particles; physically interacts with Nop8p and the exosome subunit Rrp43p	GK.A[AL][FKP]	41				DEAD	0.001	3.1	ribosomal large subunit assembly and maintenance (1e-04)		0.0048	9
protein_40_YNL272C	2	SEC2: Guanyl-nucleotide exchange factor for the small G-protein Sec4p, located on cytoplasmic vesicles; essential for post-Golgi vesicle transport	Y..[PMW]E	41	Y..[ILM]	SH2 ligand FOR Shc group 3 (phospho-peptide) Syk also		Pkinase	1e-26	3.2	protein kinase activity (1e-26)	Y	0.0084	10
protein_40_YOL127W	2	RPL25: Primary rRNA-binding ribosomal protein component of the large (60S) ribosomal subunit, has similarity to E. coli L23 and rat L23a ribosomal proteins; binds to 26S rRNA via a conserved C-terminal motif	IA[TK][PMS]G	41	KSGST	eIF4 motif phosphorylation motif		DEAD	1e-05	3.6	RNA helicase activity (1e-04)		0.0044	8
protein_40_YNL061W	2	NOP2: Probable RNA m(5)C methyltransferase, essential for processing and maturation of 27S pre-rRNA and large ribosomal subunit biogenesis; localized to the nucleolus; constituent of 66S pre-ribosomal particles	[TCF]PG[RW]	41	[ST]P	LIG_WW_4		DEAD	1e-07	4	ribosomal large subunit assembly and maintenance (1e-08)		0.0044	10
protein_40_YOL127W	2	RPL25: Primary rRNA-binding ribosomal protein component of the large (60S) ribosomal subunit, has similarity to E. coli L23 and rat L23a ribosomal proteins; binds to 26S rRNA via a conserved C-terminal motif	[TRF][GNY].GKT	41				DEAD	1e-09	4.2	RNA helicase activity (1e-08)		0.005	9
yeast-1389_GO-0044260	2	cellular macromolecule metabolism	HRD[ILMV][KLS]	41	[LIVMF]PCHR[LIVMF][LIVMF]	MGMT PATTERN		Pkinase	1e-55	6.9	protein amino acid phosphorylation (1e-62)		0.0086	10
yeast-544_GO-0016070	2	RNA metabolism	[HFG]R.G[RFW]	41	RGG	Alternative integrin binding site in FMDV virus	Y	Helicase_C	1e-23	10.9	RNA metabolism (1e-31)		0.009	10
yeast-294_GO-0006366	2	transcription from RNA polymerase II promoter	[CFA]R.[RKD]K	41	R.RKGSF	PKC delta kinase substrate motif	Y	Zn_clus	1e-11	13.3	transcription from RNA polymerase II promoter (1e-48)		0.0087	10
yeast-460_GO-0006351	2	transcription, DNA-dependent	CR.[RKT][KWH]	41	R.[ST]	PKA consensus phosphorylation site		Zn_clus	1e-21	17.9	transcription, DNA-dependent (1e-24)		0.0092	10
yeast-589_GO-0050896	2	response to stimulus	[LPV]E.P[KMR]	41	[ST]P[KR]	Growth associated histone HI kinase substrate motif					response to stress (1e-24)	Y	0.0085	10
yeast-388_GO-0007275	2	development	K[NIM]K[NMH]	41							multicellular organismal development (1e-53)		0.0086	10
yeast-320_GO-0006355	2	regulation of transcription, DNA-dependent	Q[VMS]L[LTP]	41							regulation of transcription, DNA-dependent (1e-63)		0.0088	10
yeast-295_GO-0016192	2	vesicle-mediated transport	SL..[LVE][PQH]	41			Y				vesicle-mediated transport (1e-81)		0.0086	10
yeast-251_GO-0005886	2	plasma membrane	C..[SYF]G	41			Y				plasma membrane (1e-57)	Y	0.0088	10
yeast-248_GO-0031966	2	mitochondrial membrane	S..S[DHN]	41	S..S	Casien kinase I phosphorylation site, 1st Ser must be phosphorylated							0.0085	10
yeast-235_GO-0009653	2	morphogenesis	Q..[SQN]H	41							cellular morphogenesis (1e-71)	Y	0.0086	10
yeast-235_GO-0000902	2	cellular morphogenesis	Q..[SQN]H	41							cellular morphogenesis (1e-71)	Y	0.0086	10
yeast-223_GO-0003735	2	structural constituent of ribosome	T[ETV]T	41	YTV	14-3-3 domain binding motif							0.0088	10
yeast-219_GO-0046903	2	secretion	D[FHV]L[LIW]K	41	LLKIL	AP-2 binding motif in CXCR2 receptor					secretion (1e-13)		0.0069	10
yeast-1547_GO-0043283	2	biopolymer metabolism	KF[GKN]	41	KFG.GDG	NMT_2 PATTERN					RNA metabolism (1e-60)		0.0087	10
yeast-1134_GO-0044249	2	cellular biosynthesis	A[AGQ].[KER]A	41			Y				macromolecule biosynthetic process (1e-33)		0.0086	10
yeast-1134_GO-0044249	2	cellular biosynthesis	E..[NQC]E	41							nuclear lumen (1e-13)	Y	0.0085	10
yeast-1036_GO-0005739	2	mitochondrion	D[EDS]D	41	D[SGDN]D[PE][LIVMF]D[LIVMGAC]	PPASE PATTERN	Y				cell cycle (1e-15)		0.0086	10
protein_40_YPL146C	2	NOP53: Nucleolar protein; involved in biogenesis of the 60S subunit of the ribosome; interacts with rRNA processing factors Cbf5p and Nop2p; null mutant is viable but growth is severely impaired	[EWF]IL[RIP]S	41	LLKIL	AP-2 binding motif in CXCR2 receptor						Y	0.0043	8
protein_40_YPL129W	2	TAF14: Subunit of TFIID, TFIIF, INO80, SWI/SNF, and NuA3 complexes, involved in RNA polymerase II transcription initiation and in chromatin modification; contains a YEATS domain	[LVK]A[ENH]LI	41							nucleoplasm part (0.001)		0.0042	9
protein_40_YPL090C	2	RPS6A: Protein component of the small (40S) ribosomal subunit; identical to Rps6Bp and has similarity to rat S6 ribosomal protein	R[RGA].A[RQM]	41							cytosolic ribosome (sensu Eukaryota) (1e-13)		0.0066	10
protein_40_YOR310C	2	NOP58: Protein involved in pre-rRNA processing, 18S rRNA synthesis, and snoRNA synthesis; component of the small subunit processome complex, which is required for processing of pre-18S rRNA	SE[SVT][EGM]S	41			Y				nucleolus (1e-08)		0.005	9
protein_40_YOR181W	2	LAS17: Actin assembly factor, activates the Arp2/3 protein complex that nucleates branched actin filaments; localizes with the Arp2/3 complex to actin patches; homolog of the human Wiskott-Aldrich syndrome protein (WASP)	[PMN]E..[RAM]Y	41			Y				endocytosis (0.01)	Y	0.0046	7
protein_40_YOR039W	2	CKB2: Beta' regulatory subunit of casein kinase 2, a Ser/Thr protein kinase with roles in cell growth and proliferation; the holoenzyme also contains CKA1, CKA2 and CKB1, the many substrates include transcription factors and all RNA polymerases	SN.[GP]G[NHK]	41			Y						0.0047	8
protein_40_YOL012C	2	HTZ1: Histone variant H2AZ, exchanged for histone H2A in nucleosomes by the SWR1 complex; involved in transcriptional regulation through prevention of the spread of silent heterochromatin	[YMG][EPW]EV	41	[YW]EVD	Protease Caspase 1 /ICE					establishment and/or maintenance of chromatin architecture (1e-05)		0.0054	9
protein_40_YNL209W	2	SSB2: Cytoplasmic ATPase that is a ribosome-associated molecular chaperone, functions with J-protein partner Zuo1p; may be involved in the folding of newly-synthesized polypeptide chains; member of the HSP70 family; homolog of SSB1	[AFP]S.KA[IDV]	41									0.0043	7
protein_40_YNL154C	2	YCK2: Palmitoylated, plasma membrane-bound casein kinase I isoform; shares redundant functions with Yck1p in morphogenesis, proper septin assembly, endocytic trafficking; provides an essential function overlapping with that of Yck1p	PP[PHN]K[PN]	41	[DE]FPPP	EVH binding motif of Mena							0.0043	8
protein_40_YMR290C	2	HAS1: ATP-dependent RNA helicase; localizes to both the nuclear periphery and nucleolus; highly enriched in nuclear pore complex fractions; constituent of 66S pre-ribosomal particles	[DKQ]D.[EGK]E	41							cytoplasm organization and biogenesis (1e-28)		0.0075	10
protein_40_YMR236W	2	TAF9: Subunit (17 kDa) of TFIID and SAGA complexes, involved in RNA polymerase II transcription initiation and in chromatin modification, similar to histone H3	[EMV]DE[DNV]E	41	S[DE][DE]E	BARD1 BRCT domain binding motif					transcription factor complex (1e-14)		0.0055	9
protein_40_YMR139W	2	RIM11: Protein kinase required for signal transduction during entry into meiosis; promotes the formation of the Ime1p-Ume6p complex by phosphorylating Ime1p and Ume6p; shares similarity with mammalian glycogen synthase kinase 3-beta	E[KT][LHN]IN	41			Y						0.0049	7
protein_40_YMR012W	2	CLU1: eIF3 component of unknown function; deletion causes defects in mitochondrial organization but not in growth or translation initiation, can rescue cytokinesis and mitochondrial organization defects of the Dictyostelium cluA- mutant	R[ETP]..[IQG]P	41	GP	Protease TTP cleavage site							0.0056	8
protein_40_YML085C	2	TUB1: Alpha-tubulin; associates with beta-tubulin (Tub2p) to form tubulin dimer, which polymerizes to form microtubules	SS..[LEN]N[KWQ]	41	S[ST]	MDC1 BRCT domain binding motif						Y	0.0044	7
protein_40_YLR429W	2	CRN1: Coronin, cortical actin cytoskeletal component that associates with the Arp2p/Arp3p complex to regulate its activity; plays a role in regulation of actin patch assembly	SS..[IK][LP]N	41	S[ST]	MDC1 BRCT domain binding motif							0.0044	9
protein_40_YLR347C	2	KAP95: Karyopherin beta, forms a dimeric complex with Srp1p (Kap60p) that mediates nuclear import of cargo proteins via a nuclear localization signal (NLS), interacts with nucleoporins to guide transport across the nuclear pore complex	[IVS]G.G[LA]F	41	SG.G	Glycosaminoglycan attachment site							0.0045	8
protein_40_YLR347C	2	KAP95: Karyopherin beta, forms a dimeric complex with Srp1p (Kap60p) that mediates nuclear import of cargo proteins via a nuclear localization signal (NLS), interacts with nucleoporins to guide transport across the nuclear pore complex	GG.[FAS][GHF]S	41	GGQ	N-methylation motif in E. coli, Gln residue in methylated, mimics CCA motif at the end of tRNA molecule					protein import into nucleus (1e-05)		0.0043	7
protein_40_YKL203C	2	TOR2: PIK-related protein kinase and rapamycin target; subunit of TORC1, a complex that regulates growth in response to nutrients and TORC2, a complex that regulates cell-cycle dependent polarization of the actin cytoskeleton; involved in meiosis	I[LTE]..IL[PEQ]	41							actin cytoskeleton organization and biogenesis (0.001)	Y	0.0044	8
protein_40_YKL145W	2	RPT1: One of six ATPases of the 19S regulatory particle of the 26S proteasome involved in the degradation of ubiquitinated substrates; required for optimal CDC20 transcription; interacts with Rpn12p and the E3 ubiquitin-protein ligase Ubr1p	[DYQ]MI[LQG]	41	YM	SH2 ligand for Vav1 (group II) (phospho-peptide)					proteasome complex (sensu Eukaryota) (0.001)	Y	0.0047	10
protein_40_YJL130C	2	URA2: Bifunctional carbamoylphosphate synthetase (CPSase)-aspartate transcarbamylase (ATCase), catalyzes the first two enzymatic steps in the de novo biosynthesis of pyrimidines; both activities are subject to feedback inhibition by UTP	[TV]V[AYM]AL	41	DALDL	14-3-3 binding motif in ExoS							0.0049	10
protein_40_YJL130C	2	URA2: Bifunctional carbamoylphosphate synthetase (CPSase)-aspartate transcarbamylase (ATCase), catalyzes the first two enzymatic steps in the de novo biosynthesis of pyrimidines; both activities are subject to feedback inhibition by UTP	ED[AR]D[DKA]	41	D.D	Ribose moiety of UDP and manganese binding site in glucuronyl transferase	Y						0.0048	7
protein_40_YJL081C	2	ARP4: Nuclear actin-related protein involved in chromatin remodeling, component of chromatin-remodeling enzyme complexes	K[LQ]..N[VFA]T	41							establishment and/or maintenance of chromatin architecture (0.001)		0.0049	9
protein_40_YJL074C	2	SMC3: Subunit of the multiprotein cohesin complex required for sister chromatid cohesion in mitotic cells; also required, with Rec8p, for cohesion and recombination during meiosis; phylogenetically conserved SMC chromosomal ATPase family member	[EDV]V.[EMI]I	41			Y					Y	0.0071	10
protein_40_YJL010C	2	NOP9: Essential component of pre-40S ribosomes that is required for early cleavages of 35S pre-rRNA and hence formation of 18S rRNA; binds RNA in vitro and contains multiple pumilio-like repeats	E[SDQ]..[EGP]E	41							nucleolus (1e-24)		0.0082	10
protein_40_YIL094C	2	LYS12: Homo-isocitrate dehydrogenase, an NAD-linked mitochondrial enzyme required for the fourth step in the biosynthesis of lysine, in which homo-isocitrate is oxidatively decarboxylated to alpha-ketoadipate	[EMP]K.[FH]V	41									0.005	10
protein_40_YIL094C	2	LYS12: Homo-isocitrate dehydrogenase, an NAD-linked mitochondrial enzyme required for the fourth step in the biosynthesis of lysine, in which homo-isocitrate is oxidatively decarboxylated to alpha-ketoadipate	[SY]TYA[DA]	41	[LN][RI]TY	PDGFR kinase substrate motif	Y						0.0051	9
protein_40_YIL094C	2	LYS12: Homo-isocitrate dehydrogenase, an NAD-linked mitochondrial enzyme required for the fourth step in the biosynthesis of lysine, in which homo-isocitrate is oxidatively decarboxylated to alpha-ketoadipate	A[KAY]..E[REG]	41								Y	0.008	10
protein_40_YHR196W	2	UTP9: Nucleolar protein, component of the small subunit (SSU) processome containing the U3 snoRNA that is involved in processing of pre-18S rRNA	T[NL]..DD[NYK]	41	DDDK[ACDEFGHIKLMNQRSTVWY]	Protease Enterokinase					nucleolus (0.01)		0.0047	7
protein_40_YHR148W	2	IMP3: Component of the SSU processome, which is required for pre-18S rRNA processing, essential protein that interacts with Mpp10p and mediates interactions of Imp4p and Mpp10p with U3 snoRNA	[RWE]H..[FIE]L	41							nucleolus (1e-13)	Y	0.0058	10
protein_40_YHR135C	2	YCK1: Palmitoylated, plasma membrane-bound casein kinase I isoform; shares redundant functions with Yck2p in morphogenesis, proper septin assembly, endocytic trafficking; provides an essential function overlapping with that of Yck2p	KT[GKS]	41	[FY]PS[AGMS]CGKT[NS]	PEPCK_GTP PATTERN							0.0076	10
protein_40_YHR088W	2	RPF1: Nucleolar protein involved in the assembly of the large ribosomal subunit; constituent of 66S pre-ribosomal particles; contains a sigma(70)-like motif, which is thought to bind RNA	I[SGV]..LR[DTN]	41	LRT	LKB1 Kinase substrate motif					cytoplasm organization and biogenesis (0.01)		0.0042	7
protein_40_YHR052W	2	CIC1: Essential protein that interacts with proteasome components and has a potential role in proteasome substrate specificity; also copurifies with 66S pre-ribosomal particles	[KQC]KS[LV]E	41							ribosome biogenesis (0.001)		0.0047	9
protein_40_YGR252W	2	GCN5: Histone acetyltransferase, acetylates N-terminal lysines on histones H2B and H3; catalytic subunit of the ADA and SAGA histone acetyltransferase complexes; founding member of the Gcn5p-related N-acetyltransferase superfamily	[LSG]K.V[PLQ]T	41	VP	Interleukin converting enzyme protease							0.0042	10
protein_40_YGR252W	2	GCN5: Histone acetyltransferase, acetylates N-terminal lysines on histones H2B and H3; catalytic subunit of the ADA and SAGA histone acetyltransferase complexes; founding member of the Gcn5p-related N-acetyltransferase superfamily	L[IHW].[DC]AI	41	EDAIY	Abl kinase substrate motif					SAGA complex (0.01)		0.0049	9
protein_40_YGR218W	2	CRM1: Major karyopherin, involved in export of proteins, RNAs, and ribosomal subunits from the nucleus	EE.[KLA]S[SLK]	41	EED	Ankyrin B C-terminal motif that binds internal Ankyrin repeats							0.006	10
protein_40_YGR218W	2	CRM1: Major karyopherin, involved in export of proteins, RNAs, and ribosomal subunits from the nucleus	G[NFT].N[TKN]	41							snRNP protein import into nucleus (1e-08)	Y	0.0081	10
protein_40_YGR218W	2	CRM1: Major karyopherin, involved in export of proteins, RNAs, and ribosomal subunits from the nucleus	L..Q[LPR]	41							rRNA export from nucleus (1e-05)	Y	0.0073	10
protein_40_YGR103W	2	NOP7: Nucleolar protein involved in rRNA processing and 60S ribosomal subunit biogenesis; constituent of several different pre-ribosomal particles; required for exit from G<sub>0</sub> and the initiation of cell proliferation	[DER][EGN]EE	41	EEEYF	EGFR kinase phosphorylation site (peptide screen)					cytoplasm organization and biogenesis (1e-26)	Y	0.0078	10
protein_40_YGR103W	2	NOP7: Nucleolar protein involved in rRNA processing and 60S ribosomal subunit biogenesis; constituent of several different pre-ribosomal particles; required for exit from G<sub>0</sub> and the initiation of cell proliferation	[KHR]K..K[ARQ]	41	KR	CLV_PCSK_PC1ET2_1					cytoplasm organization and biogenesis (1e-22)	Y	0.0078	10
protein_40_YGR103W	2	NOP7: Nucleolar protein involved in rRNA processing and 60S ribosomal subunit biogenesis; constituent of several different pre-ribosomal particles; required for exit from G<sub>0</sub> and the initiation of cell proliferation	E[DEP]..D[EGM]	41							cytoplasm organization and biogenesis (1e-20)	Y	0.0078	10
protein_40_YGR090W	2	UTP22: Possible U3 snoRNP protein involved in maturation of pre-18S rRNA, based on computational analysis of large-scale protein-protein interaction data	SD[DYE][EHQ]	41	S[DE][DE][DE]	Casein Kinase II substrate motif					rRNA processing (1e-19)		0.0074	10
protein_40_YGR086C	2	PIL1: Primary component of eisosomes, which are large immobile cell cortex structures associated with endocytosis; null mutants show activation of Pkc1p/Ypk1p stress resistance pathways; detected in phosphorylated state in mitochondria	[KPI]RRS[LEV]	41	[KR]R	CLV_PCSK_KEX2_1							0.0047	9
protein_40_YGL158W	2	RCK1: Protein kinase involved in the response to oxidative stress; identified as suppressor of S. pombe cell cycle checkpoint mutations	SS[DQY]D[EKQ]	41	S.D	CAMKII phosphorylation site							0.0045	10
protein_40_YGL147C	2	RPL9A: Protein component of the large (60S) ribosomal subunit, nearly identical to Rpl9Bp and has similarity to E. coli L6 and rat L9 ribosomal proteins	[RIW]AA[RS]	41							cytosolic ribosome (sensu Eukaryota) (1e-15)		0.0067	10
protein_40_YGL111W	2	NSA1: Constituent of 66S pre-ribosomal particles, involved in 60S ribosomal subunit biogenesis	G[FP]..V[TMN]	41	GP	Protease TTP cleavage site					cytoplasm organization and biogenesis (1e-06)		0.0048	10
protein_40_YGL105W	2	ARC1: Protein that binds tRNA and methionyl- and glutamyl-tRNA synthetases (Mes1p and Gus1p), delivering tRNA to them, stimulating catalysis, and ensuring their localization to the cytoplasm; also binds quadruplex nucleic acids	[LGV]K..[TEM]LT	41	K..[ST]	PKA kinase substrate motif						Y	0.0048	8
protein_40_YGL076C	2	RPL7A: Protein component of the large (60S) ribosomal subunit, nearly identical to Rpl7Bp and has similarity to E. coli L30 and rat L7 ribosomal proteins; contains a conserved C-terminal Nucleic acid Binding Domain (NDB2)	T[KDP][KSP]GL	41			Y				ribosomal large subunit biogenesis (1e-04)		0.0045	7
protein_40_YFR034C	2	PHO4: Basic helix-loop-helix (bHLH) transcription factor of the myc-family; binds cooperatively with Pho2p to the PHO5 promoter; function is regulated by phosphorylation at multiple sites and by phosphate availability	[IGD]G[APC]R	41	[AG]R	Protease matriptase protease site						Y	0.0076	10
protein_40_YFL039C	2	ACT1: Actin, structural protein involved in cell polarization, endocytosis, and other cytoskeletal functions	[EHT]LE[SEV]T	41	L..[LM]E	Sec24p					response to osmotic stress (0.001)		0.0045	9
protein_40_YER172C	2	BRR2: RNA-dependent ATPase RNA helicase (DEIH box); required for disruption of U4/U6 base-pairing in native snRNPs to activate the spliceosome for catalysis; homologous to human U5-200kD	[LKF]KL[ER]S	41									0.0044	8
protein_40_YER133W	2	GLC7: Catalytic subunit of type 1 serine/threonine protein phosphatase, involved in many processes including glycogen metabolism, sporulation, and mitosis; interacts with multiple regulatory subunits; predominantly isolated with Sds22p	E.[VDG]D	41	YE.[IV]	SH2 ligand for Fes (Tyr must be phosphorylated)					mRNA cleavage and polyadenylation specificity factor complex (1e-08)		0.0075	10
protein_40_YER006W	2	NUG1: GTPase that associates with nuclear 60S pre-ribosomes, required for export of 60S ribosomal subunits from the nucleus	L[EWL].I[NGH]N	41			Y				nucleolus (0.01)		0.0041	9
protein_40_YDR449C	2	UTP6: Nucleolar protein, component of the small subunit (SSU) processome containing the U3 snoRNA that is involved in processing of pre-18S rRNA	T[DKL].SK[RK]	41	KR	CLV_PCSK_PC1ET2_1					cytoplasm organization and biogenesis (1e-06)		0.0044	7
protein_40_YDR388W	2	RVS167: Actin-associated protein, subunit of a complex (Rvs161p-Rvs167p) involved in regulation of actin cytoskeleton, endocytosis, and viability following starvation or osmotic stress; homolog of mammalian amphiphysin	P.[RQS]E	41	[ST]E	G protein-coupled receptor kinase 1 substrate motif					cell cortex (1e-04)		0.0072	10
protein_40_YDR303C	2	RSC3: Component of the RSC chromatin remodeling complex; essential gene required for maintenance of proper ploidy and regulation of ribosomal protein genes and the cell wall/stress response; highly similar to Rsc30p	Q[DWM].D[SDP]	41	P.Q..D	LIG_TRAF2_2							0.0046	8
protein_40_YDR225W	2	HTA1: One of two nearly identical (see also HTA2) histone H2A subtypes; core histone required for chromatin assembly and chromosome function; DNA damage-dependent phosphorylation by Mec1p facilitates DNA repair; acetylated by Nat4p	[SCI]I[LE]SP	41	SP	ERK1, ERK2 Kinase substrate motif							0.0048	9
protein_40_YDR174W	2	HMO1: Chromatin associated high mobility group (HMG) family member involved in genome maintenance; rDNA-binding component of the Pol I transcription system; associates with a 5'-3' DNA helicase and Fpr1p, a prolyl isomerase	[IKA]S..F[SQY]I	41	S..F	LIG_BRCT_BRCA1_1						Y	0.0043	9
protein_40_YDR064W	2	RPS13: Protein component of the small (40S) ribosomal subunit; has similarity to E. coli S15 and rat S13 ribosomal proteins	R..[VAK]R	41	[KR]R	CLV_PCSK_KEX2_1					ribonucleoprotein complex (1e-32)	Y	0.0075	10
protein_40_YDR060W	2	MAK21: Constituent of 66S pre-ribosomal particles, required for large (60S) ribosomal subunit biogenesis; involved in nuclear export of pre-ribosomes; required for maintenance of dsRNA virus; homolog of human CAATT-binding protein	[NVY]E..SD[SVA]	41	YE	TPK-IIB/P38Syk kinase phosphorylation site (peptide screen)					nucleolus (1e-06)		0.0044	9
protein_40_YDR012W	2	RPL4B: Protein component of the large (60S) ribosomal subunit, nearly identical to Rpl4Ap and has similarity to E. coli L4 and rat L4 ribosomal proteins	[LAR]G.K[AKV]	41							cytosolic ribosome (sensu Eukaryota) (1e-15)	Y	0.0078	10
protein_40_YDL213C	2	NOP6: Putative RNA-binding protein implicated in ribosome biogenesis; contains an RNA recognition motif (RRM) and has similarity to hydrophilins; NOP6 may be a fungal-specific gene as no homologs have been yet identified in higher eukaryotes	[KNG]K.K[KVQ]	41	P.[ST]PKK.KK	Cdc2 like protein kinase substrate motif					nucleolus (1e-21)	Y	0.0077	10
protein_40_YDL213C	2	NOP6: Putative RNA-binding protein implicated in ribosome biogenesis; contains an RNA recognition motif (RRM) and has similarity to hydrophilins; NOP6 may be a fungal-specific gene as no homologs have been yet identified in higher eukaryotes	EE[SLV]S[GFK]	41	YEE[IV]	SH2 ligand group 1A, Src FGR SH2 domain (needs to be Tyr phosphorylated)	Y				RNA metabolism (1e-05)		0.005	8
protein_40_YDL055C	2	PSA1: GDP-mannose pyrophosphorylase (mannose-1-phosphate guanyltransferase), synthesizes GDP-mannose from GTP and mannose-1-phosphate in cell wall biosynthesis; required for normal cell wall structure	A.D[VEI]	41	HAVDI	N-Cadherin ligand	Y				carboxylic acid metabolism (0.01)	Y	0.0073	10
protein_40_YBR142W	2	MAK5: Essential nucleolar protein, putative DEAD-box RNA helicase required for maintenance of M1 dsRNA virus; involved in biogenesis of large (60S) ribosomal subunits	[KGL]K..K[EVT]	41	P.[ST]PKK.KK	Cdc2 like protein kinase substrate motif					cytoplasm organization and biogenesis (1e-10)		0.0076	10
protein_40_YBR048W	2	RPS11B: Protein component of the small (40S) ribosomal subunit; identical to Rps11Ap and has similarity to E. coli S17 and rat S11 ribosomal proteins	[KAL]K.[AP]FT	41							ribosome (0.01)		0.0049	7
protein_40_YBL016W	2	FUS3: Mitogen-activated serine/threonine protein kinase involved in mating; phosphoactivated by Ste7p; substrates include Ste12p, Far1p, Bni1p, Sst2p; inhibits invasive growth during mating by phosphorylating Tec1p, promoting its degradation	[EGN]FA[SPW]L	41								Y	0.0043	8
protein_40_YBL016W	2	FUS3: Mitogen-activated serine/threonine protein kinase involved in mating; phosphoactivated by Ste7p; substrates include Ste12p, Far1p, Bni1p, Sst2p; inhibits invasive growth during mating by phosphorylating Tec1p, promoting its degradation	K..S[RPA]	41	K..[ST]	PKA kinase substrate motif					response to pheromone (1e-06)		0.0075	10
protein_40_YBL003C	2	HTA2: One of two nearly identical (see also HTA1) histone H2A subtypes; core histone required for chromatin assembly and chromosome function; DNA damage-dependent phosphorylation by Mec1p facilitates DNA repair; acetylated by Nat4p	D[ENY]E[EAG]	41	SEDEE	CKII kinase phosphorylation site (peptide screen)					chromosome (1e-04)	Y	0.0076	10
protein_40_YAL032C	2	PRP45: Protein required for pre-mRNA splicing; associates with the spliceosome and interacts with splicing factors Prp22p and Prp46p; orthologous to human transcriptional coactivator SKIP and can activate transcription of a reporter gene	[SEK]D..I[PHT]	41									0.0081	10
protein_40_YAL032C	2	PRP45: Protein required for pre-mRNA splicing; associates with the spliceosome and interacts with splicing factors Prp22p and Prp46p; orthologous to human transcriptional coactivator SKIP and can activate transcription of a reporter gene	K[MPW]..L[EMW]	41			Y					Y	0.006	10
oshea_nucleolus	2	oshea_nucleolus	[TEM]D.SK[RQP]	41	KR	CLV_PCSK_PC1ET2_1					nucleolus (1e-09)		0.0052	9
oshea_cytoplasm	2	oshea_cytoplasm	S.[KDT]P	41	[ST]P	LIG_WW_4					regulation of cellular metabolism (1e-06)		0.0079	10
oshea_ambiguous	2	oshea_ambiguous	E..N[SQW]	41							bud (1e-05)	Y	0.008	10
matsuyama_ER	2	matsuyama_ER	Y.[IFW]I	41	[IVL]Y.[PF]	ABL phosphorylation site					nuclear envelope-endoplasmic reticulum network (1e-09)		0.0101	10
genetic_YPL055C	2	LGE1: Protein of unknown function; null mutant forms abnormally large cells, and homozygous diploid null mutant displays delayed premeiotic DNA synthesis and reduced efficiency of meiotic nuclear division	E[FEH].[EHN]S	41							DNA metabolism (1e-04)		0.0075	10
genetic_YLR200W	2	YKE2: Subunit of the heterohexameric Gim/prefoldin protein complex involved in the folding of alpha-tubulin, beta-tubulin, and actin	N.E	41	[LIVMFY][DN]G[LIVMF][DN][LIVMF][DN].E	CHITINASE_18 PATTERN					cell cycle (1e-18)		0.0075	10
genetic_YGL058W	2	RAD6: Ubiquitin-conjugating enzyme (E2), involved in postreplication repair (with Rad18p), sporulation, telomere silencing, and ubiquitin-mediated N-end rule protein degradation (with Ubr1p)	SI[IM]D[IYC]	41			Y					Y	0.0049	9
protein_40_YBR160W	2	CDC28: Catalytic subunit of the main cell cycle cyclin-dependent kinase (CDK); alternately associates with G1 cyclins (CLNs) and G2/M cyclins (CLBs) which direct the CDK to specific substrates	[EA]M.RL[EKF]	40.565									0.0045	8
yeast-649_GO-0003676	2	nucleic acid binding	Q[QKM]Q	40				RRM_1	1e-08	-3.5	nucleic acid binding (1e-12)		0.0086	10
yeast-235_GO-0000278	2	mitotic cell cycle	S[SPN][SLV]K	40	S[ST]	MDC1 BRCT domain binding motif		Pkinase	0.001	-1.6	mitotic cell cycle (1e-09)		0.0086	10
yeast-1721_GO-0016043	2	cell organization and biogenesis	T.[SNK]S	40				HEAT	0.001	-1.6	cellular localization (1e-62)		0.0079	10
protein_40_YKL014C	2	URB1: Nucleolar protein required for the normal accumulation of 25S and 5.8S rRNAs, associated with the 27SA2 pre-ribosomal particle; proposed to be involved in the biogenesis of the 60S ribosomal subunit	A[RPE][AGE]G	40				DEAD	1e-05	-1.4	cytoplasm organization and biogenesis (1e-15)		0.0076	10
yeast-513_GO-0005515	2	protein binding	E.[NLT]K	40				SH3_1	0.01	-1.3	protein binding (1e-26)	Y	0.0083	10
protein_40_YKL014C	2	URB1: Nucleolar protein required for the normal accumulation of 25S and 5.8S rRNAs, associated with the 27SA2 pre-ribosomal particle; proposed to be involved in the biogenesis of the 60S ribosomal subunit	[AEY]A..LD[IQ]	40				DEAD	0.001	-1.2	nucleolus (1e-05)		0.0045	7
matsuyama_nuclear_envelope_or_dots	2	matsuyama_nuclear_envelope_or_dots	[QPD]AL	40	DALDL	14-3-3 binding motif in ExoS		IBN_N	1e-06	-1.2	nuclear envelope (1e-29)		0.01	10
protein_40_YPL093W	2	NOG1: Putative GTPase that associates with free 60S ribosomal subunits in the nucleolus and is required for 60S ribosomal subunit biogenesis; constituent of 66S pre-ribosomal particles; member of the ODN family of nucleolar G-proteins	[TRM]G..K[TGV]	40				Helicase_C	1e-08	-1	cytoplasm organization and biogenesis (1e-15)		0.008	10
protein_40_YKR001C	2	VPS1: Dynamin-like GTPase required for vacuolar sorting; also involved in actin cytoskeleton organization, late Golgi-retention of some proteins, regulating peroxisome biogenesis	AT..[THK]S[KPN]	40	SP	ERK1, ERK2 Kinase substrate motif		SNF2_N	0.01	-0.9		Y	0.0046	8
protein_40_YHR196W	2	UTP9: Nucleolar protein, component of the small subunit (SSU) processome containing the U3 snoRNA that is involved in processing of pre-18S rRNA	K..[KFL]R	40	[KR]R	CLV_PCSK_KEX2_1		S4	0.01	-0.9	nucleolus (1e-29)		0.0072	10
yeast-312_GO-0006414	2	translational elongation	[IV]D.PGH	40	D..G	motif that binds phosphate in GDP and GTP binding proteins		GTP_EFTU_D2	1e-08	-0.8	translation elongation factor activity (1e-08)		0.0051	7
yeast-294_GO-0006366	2	transcription from RNA polymerase II promoter	TT...[NPK]	40				Zn_clus	0.001	-0.8	transcription from RNA polymerase II promoter (1e-15)		0.0083	10
yeast-215_GO-0005694	2	chromosome	L[LY].[LR]FD	40				SNF2_N	0.01	-0.8	chromosome (1e-09)		0.0055	8
protein_40_YHR088W	2	RPF1: Nucleolar protein involved in the assembly of the large ribosomal subunit; constituent of 66S pre-ribosomal particles; contains a sigma(70)-like motif, which is thought to bind RNA	A..A[EKF]	40	A.AA.VP....VP........P	PLU-1 transcription factor binding motif in BF-1 and PAX9		IBN_N	0.01	-0.8	cytoplasm organization and biogenesis (1e-24)		0.0076	10
yeast-238_GO-0017111	2	nucleoside-triphosphatase activity	[TDG]I[GKD]V	40				Ras	1e-05	-0.7	nucleoside-triphosphatase activity (1e-48)	Y	0.0087	10
protein_40_YBR010W	2	HHT1: One of two identical histone H3 proteins (see also HHT2); core histone required for chromatin assembly, involved in heterochromatin-mediated telomeric and HM silencing; regulated by acetylation, methylation, and mitotic phosphorylation	AL.[ERQ][LVT]A	40				HEAT	0.001	-0.7			0.0042	8
protein_40_YLR293C	2	GSP1: GTP binding protein (mammalian Ranp homolog) involved in the maintenance of nuclear organization, RNA processing and transport; regulated by Prp20p, Rna1p, Yrb1p, Yrb2p, Yrp4p, Yrb30p, Cse1p and Kap95p; yeast Gsp2p homolog	[EHQ]LL[ET]V	40	[DE]..LL	Di-Leu acidic motif for receptor endocytosis (recognized by VHS domain of GGA proteins)		IBN_N	0.01	-0.5	protein import into nucleus (0.001)	Y	0.0045	7
protein_40_YJR066W	2	TOR1: PIK-related protein kinase and rapamycin target; subunit of TORC1, a complex that controls growth in response to nutrients by regulating translation, transcription, ribosome biogenesis, nutrient transport and autophagy; involved in meiosis	[RKA]P..LK[TR]	40	KR	CLV_PCSK_PC1ET2_1		GATA	0.0001	-0.5	nitrogen utilization (1e-06)	Y	0.0046	8
protein_40_YMR093W	2	UTP15: Nucleolar protein, component of the small subunit (SSU) processome containing the U3 snoRNA that is involved in processing of pre-18S rRNA	[DHM]E[SEK]D	40	E[ST]D	Ankyrin G binding motif in KNCQ2 and KNCQ3 potaqssium channels		WD40	0.0001	-0.3	nucleolus (1e-20)		0.0081	10
yeast-610_GO-0031090	2	organelle membrane	L[LAM]G	40	LLG	Beta2-Integrin binding motif		Mito_carr	1e-08	-0.1	envelope (1e-69)		0.008	10
yeast-1115_GO-0006996	2	organelle organization and biogenesis	Q.S[SGQ]	40	S[ST]	MDC1 BRCT domain binding motif		PI3_PI4_kinase	0.001	-0.1	chromosome organization and biogenesis (1e-63)		0.0082	10
yeast-341_GO-0045449	2	regulation of transcription	L..[PNH]S	40				zf-C2H2	1e-08	0	regulation of transcription (1e-21)		0.0086	10
protein_40_YJL109C	2	UTP10: Nucleolar protein, component of the small subunit (SSU) processome containing the U3 snoRNA that is involved in processing of pre-18S rRNA	K..K[RL]	40	KR	CLV_PCSK_PC1ET2_1	Y	WD40	1e-06	0.1	rRNA processing (1e-43)		0.0073	10
protein_40_YJL074C	2	SMC3: Subunit of the multiprotein cohesin complex required for sister chromatid cohesion in mitotic cells; also required, with Rec8p, for cohesion and recombination during meiosis; phylogenetically conserved SMC chromosomal ATPase family member	[VEN].TE	40	[ST]E	G protein-coupled receptor kinase 1 substrate motif		SMC_N	0.01	0.1	cohesin complex (1e-04)	Y	0.0074	10
[truncated: 5,302 more rows]
